# Supplementary material for: In Silico Analysis of Correlations between Protein Disorder and Post-Translational Modifications in Algae
Source: Int J Mol Sci. 2015 Aug 20;16(8):19812–35. doi: 10.3390/ijms160819812 (PMC4581327; doi:10.3390/ijms160819812)
Supplement: Supplementary file 1 [file ijms-16-19812-s001.zip]

Archive with 13 entries (12 files):
- ijms-88641-Supplementary tables and figures-for publish.pdf
- Supplementary_data/
- Supplementary_data/disorder.tab
- Supplementary_data/n-glycosylation.tab
- Supplementary_data/o-glycosylation.tab
- Supplementary_data/pest.tab
- Supplementary_data/s-phosphorylation.tab
- Supplementary_data/sequence_length.tab
- Supplementary_data/t-phosphorylation.tab
- Supplementary_data/transmembrane.tab
- Supplementary_data/ubiquitination.tab
- Supplementary_data/y-phosphorylation.tab
- Supplementary_data/_note.txt
