# Supplementary material for: In Silico Analysis of Correlations between Protein Disorder and Post-Translational Modifications in Algae
Source: Int J Mol Sci. 2015 Aug 20;16(8):19812–35. doi: 10.3390/ijms160819812 (PMC4581327; doi:10.3390/ijms160819812)
Supplement: Supplementary file 1 [file ijms-16-19812-s001.zip › Supplementary_data/disorder.tab]

id	%disorder(disopred)	disordered_region
Auano_10068	2.0	74-81,591-600,983-983
Auano_10071	10.3	1-7,118-133,203-204,242-259,394-406,462-479,536-536,666-677,834-846,1023-1023,1026-1030
Auano_10074	0.9	228-229
Auano_1009	6.0	183-195,328-347
Auano_10095	5.0	1-8,11-12,70-82,444-444,892-905,923-932
Auano_10097	0.0
Auano_1015	16.6	1-5,187-187,304-350,384-401,421-432
Auano_10168	10.2	1-4,82-97,191-208,332-360,376-381,503-510,802-802
Auano_10173	6.1	1-5,8-8,426-439,472-472,474-479,523-545,832-832
Auano_10190	11.0	55-55,59-63,117-133,237-237,239-239,383-392,504-521,571-602
Auano_10203	18.2	215-303,615-657
Auano_10207	2.0	2-2,617-617,670-679
Auano_10212	12.0	1-17,123-126,320-320,402-419,475-495,557-578,667-672
Auano_10217	6.0	188-189,459-486,677-677,730-741,776-782
Auano_10223	9.0	1-6,8-9,30-55,83-105,357-357
Auano_10230	1.9	61-63,318-318,320-321
Auano_10241	8.0	49-63,131-155,290-301,441-442,685-685
Auano_10270	11.7	1-2,17-23,91-98,351-366,380-390,490-504
Auano_10272	5.2	1-4,8-9,208-209,224-235,302-303,305-305,479-480
Auano_10275	5.0	1-5,397-400,433-441,471-474,701-713
Auano_10276	12.7	1-4,217-224,286-302,383-393,477-498,504-505
Auano_10278	1.0	102-102
Auano_10293	5.3	1-4,84-87,267-278,356-368,644-644
Auano_103	10.0	46-47,121-132,253-270,502-549,739-750,880-901
Auano_10322	11.6	1-20,84-98,370-404
Auano_10333	1.0	1-6,8-9
Auano_10344	4.9	1-10,238-241,258-272,362-365,688-688
Auano_10354	5.0	1-3,191-200,612-634
Auano_10368	1.0	1-4
Auano_10378	1.0	1-3,25-25
Auano_10388	35.0	1-174,242-249,295-299,485-485,570-571,575-589
Auano_10394	7.4	1-6,8-8,54-58,474-499,539-540
Auano_1041	24.4	1-12,49-49,51-56,275-366
Auano_10430	5.3	4-4,6-6,96-102,476-494,561-562
Auano_10437	6.1	234-236,240-242,401-423,522-532,690-691
Auano_10442	57.8	1-13,27-118,212-251
Auano_10453	22.0	1-18,134-136,385-422,458-511
Auano_10462	11.6	1-7,116-123,170-170,327-347,359-363
Auano_10482	0.5	12-12
Auano_1051	8.1	1-1,232-242,296-306,399-399,490-507,531-531
Auano_10512	6.2	1-14,421-435
Auano_10513	3.4	1-5,8-8,48-54,475-477
Auano_10515	4.9	129-133,309-329
Auano_10532	10.0	1-3,248-257,288-306,326-345,510-510
Auano_10538	17.4	24-31,91-124,156-157,235-251,370-388,501-519,574-574
Auano_10543	2.7	6-7,411-419,440-440
Auano_10551	0.0	494-494
Auano_10554	2.0	1-1,322-322,324-327,425-427
Auano_10572	4.0	1-1,259-271,387-387
Auano_10595	7.3	108-118,242-266,411-411
Auano_10606	0.0
Auano_10610	4.3	1-5,8-8,255-257,410-418,460-461
Auano_10628	0.0
Auano_10632	0.2	527-527
Auano_1068	7.4	97-111,230-249,392-392
Auano_10680	3.1	1-6,8-8,417-422
Auano_10683	1.4	358-363
Auano_10699	5.0	1-1,7-7,262-272,307-319,543-544
Auano_10705	5.2	1-4,12-32
Auano_10706	5.3	216-219,344-356,359-360
Auano_10709	3.0	1-7,223-230
Auano_10716	13.0	1-8,97-97,121-131,209-241,410-419
Auano_10731	0.4	472-473
Auano_10764	8.8	1-14,51-59,282-283
Auano_10784	2.0	1-2,221-229
Auano_10808	3.4	1-3,360-360,362-365,467-468,470-475
Auano_10813	6.9	1-3,230-260
Auano_10815	2.7	7-7,124-132,407-407
Auano_10851	2.3	191-191,194-195,302-302,304-306
Auano_10854	1.9	7-7,46-46,191-191,314-316
Auano_10873	1.0	1-1,185-185,513-515
Auano_10874	6.4	1-4,26-27,29-33,350-364
Auano_10881	4.3	267-281,418-420
Auano_10893	75.4	1-3,8-34,66-66,70-114,134-156,166-220,222-224,226-227,229-259,262-289
Auano_10912	0.2	1-1
Auano_10939	6.0	1-5,7-27,487-488
Auano_10951	0.0
Auano_10953	7.4	1-2,335-343,374-393,472-475
Auano_10968	14.3	1-7,29-48,87-120,213-213,292-296,298-301,505-505
Auano_10990	6.0	1-2,189-206,419-422
Auano_11000	4.3	194-210
Auano_11009	20.4	1-11,77-88,177-178,267-297,299-304
Auano_11045	7.1	50-55,113-132,386-390
Auano_11050	4.5	196-203,250-250,252-258,397-398
Auano_11057	6.5	1-2,24-44,367-367
Auano_11098	5.0	1-2,304-311,370-380
Auano_11133	25.5	1-12,52-112,282-296,368-378
Auano_11136	1.8	95-102
Auano_11143	3.0	13-25
Auano_11148	1.2	109-112,380-380
Auano_11154	5.0	201-207,384-396
Auano_1116	30.0	1-3,96-115,134-138,209-223,311-321,342-342,357-368,517-642
Auano_11168	4.4	1-9,225-225
Auano_11187	0.0
Auano_11195	2.9	1-3,127-127,312-316
Auano_11203	1.8	1-1,29-31,37-37,333-333
Auano_11223	16.4	1-3,77-88,152-164,246-265,273-284
Auano_11234	6.1	1-3,292-305,376-378,431-433,437-440
Auano_1127	11.1	26-41,140-163,400-410
Auano_11273	9.9	1-19,182-191,194-199,365-365
Auano_1128	38.4	1-140,202-226,334-346,482-492
Auano_1129	8.0	1-1,181-198,355-363,420-423
Auano_11299	0.6	5-6
Auano_11312	9.0	1-7,113-121,129-137,299-300,389-395
Auano_11333	3.2	1-1,238-238,241-247,265-265,342-342
Auano_1134	0.0	526-526
Auano_11348	14.0	1-8,55-60,151-168,214-219
Auano_11358	1.0	331-333
Auano_11362	4.0	98-110,222-225,457-457
Auano_1138	2.7	1-2,5-5,359-360,363-367
Auano_11394	3.4	36-40,252-258,413-414
Auano_11396	1.2	1-1,329-330,342-342
Auano_1140	2.0	1-5,8-9,129-132
Auano_11416	24.9	1-6,24-47,157-194,246-260
Auano_11422	1.3	310-313
Auano_11435	8.7	15-15,136-136,282-306
Auano_11443	7.0	1-11,91-91,93-97,137-138,140-145
Auano_1146	8.5	1-5,8-8,44-60,83-87,226-237,578-587
Auano_11462	11.7	7-7,76-106,359-369
Auano_1147	0.0
Auano_11470	16.8	66-70,118-121,124-124,162-177,188-191,204-220,300-303
Auano_11471	5.4	1-7,125-127,131-132,139-139,354-361
Auano_11473	15.7	1-5,8-9,97-109,179-197,287-291,293-293,315-327,381-381,384-390,393-393
Auano_11479	1.9	13-18,20-21
Auano_11485	3.8	1-2,252-252,254-254,332-341
Auano_11487	0.3	1-1
Auano_11520	6.3	1-1,87-88,90-90,92-92,306-309,350-361,381-383
Auano_11529	32.2	1-7,22-103,221-240,342-342
Auano_11535	10.9	1-1,6-7,76-89,153-164,247-256,375-376
Auano_11569	3.6	118-122,196-199,201-201,337-338
Auano_1158	4.0	1-3,332-348
Auano_11603	24.2	32-65,160-178
Auano_11604	0.8	1-3
Auano_11607	1.0	1-1,413-415
Auano_11609	5.8	1-1,149-160,218-228
Auano_11611	3.1	279-287
Auano_11634	9.4	131-144,213-221,271-279
Auano_11640	1.1	1-3,6-6
Auano_1165	5.8	91-95,247-269
Auano_11655	3.2	1-2,246-251
Auano_11702	3.6	1-10,307-307
Auano_11710	12.0	47-54,160-170,244-269,411-413
Auano_11722	3.2	1-1,7-7,10-13,58-58
Auano_11729	13.8	1-1,20-50,198-198,200-202,214-214,305-321,396-396
Auano_11749	49.3	1-4,123-142,150-189,218-263,268-330,333-333,358-361
Auano_1175	9.2	1-5,8-8,12-29,101-111,160-162,430-430,432-432
Auano_11755	12.5	1-2,58-67,114-125,313-329
Auano_11763	32.3	66-75,84-105,151-160,196-205,313-384
Auano_11765	6.6	35-43,275-290,407-408
Auano_11767	7.4	1-2,123-135,199-204,299-299
Auano_11777	2.0	257-261,352-353
Auano_11784	15.9	1-7,37-43,55-69,80-92,221-230,286-288,352-352
Auano_11794	3.0	1-6,8-9,360-360,362-362,364-364
Auano_11801	9.3	1-1,6-7,65-85,96-109
Auano_11816	5.9	47-56,184-185,313-314,317-321
Auano_11820	0.6	356-357
Auano_11829	2.1	1-2,48-49,53-53,287-287
Auano_11830	10.6	127-137,151-159,201-202
Auano_1185	3.0	41-51
Auano_11850	6.8	1-16,178-179
Auano_11851	10.0	1-4,140-159,236-236,238-238
Auano_11858	3.5	1-1,76-79,223-225,227-227
Auano_11871	11.8	61-83,135-148
Auano_11873	4.8	61-79
Auano_11887	0.3	361-361
Auano_11890	0.3	390-390
Auano_11896	0.5	176-177
Auano_11897	2.3	1-3,305-308
Auano_119	11.0	39-59,163-165,238-250,369-387,636-684,867-878,1000-1016
Auano_11902	3.0	33-40
Auano_11903	3.3	40-48
Auano_11909	19.4	1-3,45-57,63-80,170-181,204-213,317-318,321-325
Auano_1191	16.7	183-183,213-217,267-275,354-375,383-414
Auano_11912	7.4	1-2,104-115,151-151,233-242,375-377
Auano_11914	0.0
Auano_11917	2.0	1-4,367-370
Auano_1193	6.2	1-1,197-207,347-350,438-441,443-446,450-453
Auano_11961	8.7	36-42,64-68,223-233
Auano_11962	0.6	317-318
Auano_11968	13.0	38-43,110-142,192-200
Auano_11971	3.6	1-3,303-310
Auano_11973	4.1	36-44,292-292,295-296
Auano_11974	6.0	64-83
Auano_11978	29.0	1-1,37-50,76-93,106-127,156-172,176-190,244-255,350-350,354-357
Auano_11979	4.6	1-11
Auano_11983	0.0
Auano_11991	3.4	1-5,8-10,15-19
Auano_12010	0.0
Auano_12024	0.0
Auano_1204	3.1	182-183,377-388,520-521
Auano_12050	0.0
Auano_12054	5.2	1-7,20-22,249-251
Auano_12055	0.9	1-3
Auano_12057	5.3	1-1,140-140,168-176,221-224,354-357
Auano_12062	0.3	323-323
Auano_1208	29.0	43-43,270-370,380-402,420-420,423-429,431-431
Auano_12099	3.4	45-53
Auano_12100	21.1	1-8,49-57,85-110,204-224,312-313
Auano_12112	4.1	229-243
Auano_12123	7.0	144-162
Auano_12131	4.7	7-7,147-159
Auano_12141	3.0	175-175,177-182
Auano_12147	0.0	1-1
Auano_12150	2.0	1-2,231-233
Auano_12165	0.0
Auano_12176	0.0
Auano_1219	2.0	185-185,307-310,366-371
Auano_12227	0.4	273-273
Auano_12238	1.2	88-88,326-328
Auano_12241	0.0
Auano_12244	7.3	1-13,15-15,219-220
Auano_12246	8.4	1-11,59-68,138-138,140-145,337-338
Auano_12250	1.8	268-272
Auano_12251	21.4	1-2,5-5,7-7,9-21,133-151,262-276,289-301,311-313
Auano_12252	0.0
Auano_12262	6.2	36-48
Auano_12283	2.1	1-3,188-189
Auano_12320	0.0
Auano_12328	11.2	32-35,110-128,145-146
Auano_12336	4.3	157-163
Auano_12344	0.3	1-1
Auano_12350	9.9	99-115,199-211,313-313
Auano_12353	8.5	1-14,60-68,145-145,150-150,306-306
Auano_12362	17.9	1-5,8-9,19-39,84-84,212-217,219-223
Auano_12363	16.9	1-6,8-8,169-184,226-243
Auano_12382	9.2	1-6,228-248,315-316
Auano_12385	15.0	7-7,136-151,199-231
Auano_12403	4.9	80-86,222-225
Auano_12409	0.6	1-1,6-6
Auano_12414	0.3	360-360
Auano_12429	0.0
Auano_1243	50.0	1-125,139-153,157-170,273-285,313-329,336-352,359-376,449-450,452-457
Auano_12439	2.6	1-5,234-234
Auano_12440	5.2	1-3,6-6,160-161,165-165,227-231
Auano_12447	7.9	1-2,66-75,232-233,236-240
Auano_1245	6.2	128-129,253-259,270-291
Auano_12470	14.5	1-17,130-147,249-249
Auano_12473	8.4	36-45,243-254
Auano_12476	0.5	199-199
Auano_12482	0.9	1-2
Auano_12494	5.1	1-10,12-12,270-275,278-278
Auano_12499	3.5	5-7,197-200
Auano_12504	1.4	168-171
Auano_12514	29.0	1-1,14-30,46-58,119-120,173-187,214-230,237-253,260-278
Auano_12519	0.0
Auano_12526	15.0	1-1,209-221,230-257,302-305
Auano_12528	1.0	1-3,8-8
Auano_12530	3.1	47-56
Auano_12533	6.6	106-112,114-114,164-164,166-167
Auano_1254	12.7	1-59,505-515,566-567
Auano_12548	10.1	1-9,17-41
Auano_12561	11.2	1-11,105-106,129-138,227-228,233-233
Auano_12568	2.5	234-239
Auano_12569	7.0	307-324,378-380,382-387
Auano_12570	7.8	106-123
Auano_12574	5.4	1-1,237-252
Auano_12582	1.0	264-265
Auano_12585	0.9	1-3
Auano_12587	6.8	21-29,285-295
Auano_12599	2.0	244-248
Auano_1261	4.0	315-319,357-357,359-365,369-369
Auano_12619	2.7	1-1,5-5,259-263
Auano_12623	26.1	95-174,301-306
Auano_12634	13.3	1-1,120-128,192-216,297-301
Auano_12637	2.6	1-4,228-229
Auano_12663	2.3	33-38
Auano_12664	8.5	178-193,207-219
Auano_12693	2.7	43-48
Auano_12696	8.1	1-2,5-20,236-236
Auano_12712	0.0
Auano_12714	2.6	1-1,108-112
Auano_12738	5.2	1-1,106-116,326-335,443-443
Auano_12783	5.3	1-11,298-302
Auano_12795	0.0	7-7
Auano_12800	6.7	1-7,79-79,82-88,307-312
Auano_12803	9.8	1-3,8-8,141-152,201-204
Auano_12804	4.0	1-2,49-50,170-173,278-280
Auano_12817	22.5	1-43,79-91
Auano_12818	1.3	24-24,164-165,306-306
Auano_12834	9.0	1-1,120-122,182-191,215-219
Auano_12844	4.6	1-9,322-322,325-329
Auano_12856	0.0
Auano_1287	6.0	1-3,397-417
Auano_12877	0.9	1-3
Auano_12902	10.2	138-151,217-236
Auano_12910	3.0	1-8,298-298
Auano_12914	17.1	91-109,202-230,309-309,312-316
Auano_12916	8.6	1-1,143-150,218-234,306-308
Auano_1293	17.9	1-21,238-259,261-284,473-493
Auano_12944	9.0	1-2,142-152,219-234,332-332
Auano_12951	1.1	1-3
Auano_12956	3.8	261-271,318-318
Auano_12957	39.3	1-38,138-143,203-214,222-272
Auano_1296	14.2	1-16,91-105,107-123,179-189,456-457,460-464
Auano_12964	0.0
Auano_12967	6.0	1-3,101-115,161-161,310-310
Auano_12971	8.6	1-3,53-55,58-59,168-178,232-232
Auano_12972	25.0	60-61,64-65,118-133,166-181,189-205,212-229,305-305,307-310
Auano_12975	0.8	1-3
Auano_12986	0.6	1-1
Auano_12990	6.3	256-272
Auano_13007	4.0	38-48
Auano_13024	1.3	4-6
Auano_13028	5.3	1-2,78-90
Auano_13029	10.2	1-6,80-91,203-206,208-208,261-264
Auano_13083	4.6	189-192,272-280
Auano_1309	15.6	1-5,59-76,101-111,247-257,307-318
Auano_13102	6.4	1-10,202-204
Auano_13109	4.6	1-2,79-91
Auano_13121	4.5	47-55,308-312
Auano_13138	8.0	22-22,24-26,28-28,244-256,285-289
Auano_13143	3.6	1-3,7-7,74-79,335-336
Auano_13148	1.0	7-7,247-248
Auano_13162	0.0
Auano_13166	0.7	39-40
Auano_13173	9.4	1-5,132-139,295-311
Auano_13174	3.0	215-220,223-223,282-283
Auano_13176	14.6	1-6,8-8,189-212
Auano_13177	18.3	1-9,46-63,174-186
Auano_13178	3.4	41-48,290-291
Auano_13179	23.6	170-220,227-229
Auano_1318	1.0	318-318,320-323
Auano_13185	0.0
Auano_13189	6.9	1-5,233-248
Auano_13204	1.2	1-2,255-255
Auano_13218	4.7	36-48
Auano_13221	0.0
Auano_13224	7.2	1-1,85-97,247-250,275-275,277-277
Auano_13232	4.5	1-1,171-180
Auano_13243	1.3	6-6,156-156
Auano_13246	0.0
Auano_13257	7.0	1-5,7-7,68-72,171-171
Auano_13259	8.7	1-3,43-55,86-88,231-231
Auano_1326	17.5	1-1,7-7,57-75,132-152,154-154,187-199,224-229
Auano_13263	0.4	262-262
Auano_13267	7.0	1-3,5-7,233-245,257-257
Auano_1327	1.0	385-389
Auano_13271	5.4	41-47,49-49,252-256,258-258
Auano_13281	2.1	4-7,242-242
Auano_13292	4.1	115-124
Auano_13301	5.8	1-1,233-248
Auano_13311	0.0
Auano_13322	12.1	1-1,65-81,200-210
Auano_13348	8.8	31-43,200-209,212-212
Auano_13365	6.3	1-5,8-8,169-169,171-172,191-192,194-200
Auano_13369	0.0
Auano_13379	0.0
Auano_13380	9.6	1-4,6-8,40-52,275-281
Auano_13383	2.3	32-32,34-36,38-39
Auano_13413	5.3	1-2,5-7,254-256,258-263
Auano_13416	19.4	1-17,145-155,158-160
Auano_13422	10.1	1-2,33-46,93-103
Auano_13431	5.2	1-1,6-7,45-55,287-287
Auano_13433	8.0	1-1,82-88,204-206,208-213
Auano_13438	18.0	1-2,40-45,82-120
Auano_13446	3.4	1-1,138-138,261-268
Auano_13451	4.3	1-2,49-56,276-277
Auano_13453	7.4	1-11,174-175
Auano_1346	2.0	1-5,8-8,401-404
Auano_13462	0.0
Auano_13477	7.0	1-5,64-74
Auano_13488	1.7	1-1,4-7
Auano_13493	0.5	222-222
Auano_13498	0.0
Auano_1350	0.8	1-2
Auano_13505	0.4	1-1
Auano_13518	5.1	1-2,5-6,25-30,32-32
Auano_13525	2.6	6-7,190-192
Auano_1353	0.2	1-1
Auano_13553	6.8	1-1,188-202
Auano_13554	3.4	269-278
Auano_13576	0.0
Auano_13578	46.7	1-12,14-38,40-44,104-115,134-156,176-184
Auano_13581	0.0
Auano_13582	14.7	1-11,101-115,212-222,268-268,270-270,272-272
Auano_13593	0.5	1-1
Auano_13597	8.4	1-2,111-122
Auano_13600	4.1	91-100
Auano_13608	9.9	28-32,117-134
Auano_13618	23.0	128-143,151-164,172-183
Auano_13619	7.2	1-2,44-53,98-100,189-190
Auano_13620	4.1	1-1,127-132,265-265,267-269
Auano_13624	8.0	1-7,217-228,272-272,274-275
Auano_13628	0.7	1-1,269-269
Auano_13629	0.0
Auano_13633	4.9	89-99
Auano_13634	0.0
Auano_13640	8.1	72-82,103-103,106-111
Auano_13646	8.4	30-33,35-35,81-85,171-180
Auano_13668	3.1	1-5,8-10
Auano_13671	17.9	171-178,180-180,190-218,232-235
Auano_13675	0.0
Auano_13690	0.0
Auano_13698	14.7	1-4,53-63,78-92,111-112,231-232
Auano_13701	15.3	1-4,8-11,41-55,132-142
Auano_13713	60.2	1-4,8-8,28-56,60-97,113-180,226-238
Auano_13714	0.0
Auano_13753	2.2	1-3,267-269
Auano_13754	16.2	75-96,163-163,169-173
Auano_13761	3.6	1-5,203-203,207-208
Auano_13764	6.0	1-2,103-108,110-111,334-343
Auano_13765	0.0
Auano_13767	6.0	175-190
Auano_13789	2.4	1-4,8-8
Auano_13803	4.7	1-3,106-107
Auano_13838	12.5	166-193,213-215,218-219,272-272
Auano_13844	6.3	1-7,227-227,232-238
Auano_13851	1.7	1-3
Auano_13853	3.5	1-2,4-4
Auano_13865	2.7	45-52
Auano_1387	0.0
Auano_13917	4.1	41-46,237-240,268-268
Auano_13918	7.0	29-37,94-99,245-246
Auano_13930	5.6	1-3,117-122,212-214
Auano_13936	13.2	1-1,64-85,126-127,129-134
Auano_13949	2.6	27-32
Auano_13960	12.7	1-8,81-89,163-166
Auano_13964	1.9	40-43,46-46
Auano_13971	8.3	1-3,5-5,7-7,106-109
Auano_13972	12.9	1-6,8-8,75-90,207-210
Auano_13973	5.9	1-1,146-146,149-157,218-219
Auano_13974	1.7	170-172
Auano_13977	5.9	200-212
Auano_13990	0.0
Auano_13994	0.5	5-5
Auano_14005	1.2	249-251
Auano_14007	0.0
Auano_14012	1.0	208-209
Auano_14019	0.0
Auano_14021	0.0
Auano_14032	2.5	1-1,196-196,199-201
Auano_14036	4.3	1-1,227-235
Auano_14060	9.1	105-123,221-221
Auano_14064	5.6	1-6,126-126
Auano_14079	12.8	1-3,73-82,164-172
Auano_14095	0.0
Auano_14101	3.0	225-231
Auano_14106	4.3	1-8,11-12
Auano_14117	3.8	177-177,179-184
Auano_14124	8.2	85-101
Auano_14125	2.6	186-190
Auano_14127	3.8	1-8
Auano_14129	5.3	124-129,198-204
Auano_14133	1.6	114-114,181-181,187-187
Auano_14137	3.5	1-5,226-228
Auano_14145	1.7	1-3
Auano_14167	0.0
Auano_14185	2.6	1-1,15-15,17-17,303-307
Auano_14200	6.1	1-1,111-118,210-213
Auano_14206	1.5	203-205
Auano_14207	5.0	133-135,206-211,253-255
Auano_14209	21.7	1-35,51-63,226-227
Auano_14212	3.7	1-4,35-37,218-218
Auano_14226	0.0
Auano_14230	0.4	249-249
Auano_14236	10.9	80-87,125-138,210-210,244-247
Auano_1424	3.0	176-190
Auano_14255	0.9	216-217
Auano_14265	0.0
Auano_14273	2.5	1-3,58-58
Auano_14278	10.0	1-2,85-103,227-230
Auano_14287	25.0	84-98,131-147,154-170,176-194
Auano_14303	5.8	1-2,165-172
Auano_1432	3.6	111-118,404-409,517-520,523-523
Auano_14339	12.9	1-7,121-136,148-148,150-154,239-240
Auano_14345	4.3	1-1,114-117
Auano_14350	20.2	1-6,8-41,162-162
Auano_14357	0.7	7-7
Auano_14358	5.6	1-8,162-162
Auano_14373	3.0	1-2,161-163
Auano_14382	1.8	1-1,168-169
Auano_14383	30.3	44-55,67-88,120-122
Auano_14390	2.2	1-5
Auano_14392	3.9	222-230
Auano_14396	50.8	1-14,84-103,116-168,183-193
Auano_14403	8.0	1-3,64-75,212-213
Auano_14407	6.4	23-33
Auano_14410	0.0
Auano_14433	15.0	1-5,123-136,161-166
Auano_14444	10.5	20-36,172-172
Auano_14446	1.8	1-2,4-4
Auano_14447	0.9	50-51
Auano_14460	7.0	1-4,170-174,193-194,197-199
Auano_14468	2.5	184-189
Auano_14487	1.8	1-2,5-5
Auano_14491	8.5	1-12,194-195,197-199
Auano_14493	20.8	16-33,140-142,144-154
Auano_14498	0.5	48-48
Auano_14519	16.1	1-2,57-65,154-165,180-186
Auano_14540	8.3	1-11,178-181
Auano_14553	1.8	161-163
Auano_14567	5.4	1-6,8-9
Auano_14569	0.0	229-229
Auano_14575	0.0
Auano_14576	9.7	1-2,130-136,186-192,194-194,222-226
Auano_14586	14.0	1-7,125-136
Auano_14587	8.6	1-7,133-136,139-139
Auano_14595	3.5	1-4,198-200
Auano_14597	14.2	1-7,123-135,160-162
Auano_14630	10.0	1-1,48-48,51-51,181-194,217-221
Auano_14638	1.7	179-181
Auano_14641	1.9	1-1,152-153
Auano_14644	0.0
Auano_14645	0.0
Auano_14652	8.1	46-58
Auano_14663	4.7	102-103,105-107
Auano_14671	8.0	1-6,8-8,32-35
Auano_14673	4.4	1-3,190-190,192-192,222-226
Auano_14688	0.5	192-192
Auano_14702	5.2	1-1,179-185,187-187,209-210
Auano_14720	1.1	1-2
Auano_14730	29.9	1-3,7-15,35-38,149-166,176-201
Auano_14741	5.3	1-4,127-129
Auano_14747	61.9	1-2,8-98,139-148,186-215
Auano_14748	1.5	7-7,134-134
Auano_14749	31.1	1-4,8-8,39-50,76-87,101-110,113-113,142-145,147-148
Auano_14750	2.3	1-3
Auano_14766	8.6	35-42,96-96,167-175,220-220
Auano_14776	20.6	1-4,33-48,115-118,129-131
Auano_14787	1.4	7-7,142-142
Auano_1481	5.0	1-2,284-292,320-320,322-323,363-367,372-372
Auano_1482	4.0	194-200,202-202,220-224,323-324,410-411
Auano_14836	0.0
Auano_14858	15.2	1-20,125-129,182-184
Auano_14862	1.2	139-140
Auano_14864	17.0	1-4,8-17,73-82,126-128
Auano_14865	6.0	1-1,161-170
Auano_14886	5.9	90-100
Auano_14888	0.0
Auano_14899	0.0
Auano_14925	1.7	119-120
Auano_14928	13.7	28-35,94-108,181-182
Auano_1493	13.2	1-2,196-199,204-204,211-220,281-298,319-327,387-397,439-441
Auano_14936	0.5	1-1
Auano_14945	0.9	1-2
Auano_14950	0.5	7-7
Auano_14958	15.2	22-47,178-178
Auano_14993	7.1	1-2,126-130,203-204,206-211
Auano_14994	4.4	1-3,145-148,190-192
Auano_14995	8.0	1-1,4-8,10-20
Auano_15004	6.6	104-114
Auano_15008	6.2	168-178
Auano_15016	24.0	1-19,29-40,46-58
Auano_15032	3.2	1-1,124-127,129-129,221-221
Auano_15034	13.2	1-1,6-7,91-92,131-144
Auano_15035	0.7	136-136
Auano_15038	6.8	14-14,16-23,25-26
Auano_1504	10.0	1-1,14-32,57-68,196-207,308-310
Auano_15050	0.0
Auano_15075	8.2	112-122,169-171
Auano_15079	7.1	1-5,149-154
Auano_1508	4.0	2-2,4-4,292-294,339-355
Auano_15080	0.5	214-214
Auano_15084	0.0
Auano_15088	9.0	1-1,99-109,201-208
Auano_15089	14.6	1-1,38-48
Auano_15090	16.1	1-1,117-137
Auano_15092	2.9	133-136
Auano_15095	0.8	134-134
Auano_15101	3.0	1-1,3-6,62-63
Auano_15117	0.7	146-146
Auano_15150	6.2	1-1,34-38,128-129
Auano_15156	8.7	1-5,8-8,52-64
Auano_15166	12.0	108-126
Auano_15168	2.0	1-1,3-3,153-153
Auano_15177	5.7	32-36,90-91,157-158
Auano_1519	13.4	100-102,283-293,372-413,427-427
Auano_15190	16.8	1-4,22-30,71-82
Auano_15199	8.9	33-47
Auano_15226	16.0	1-5,8-8,79-89,116-117
Auano_15232	0.0
Auano_15234	9.6	1-13
Auano_15235	0.0
Auano_15243	14.6	1-2,111-111,115-116,154-172,188-188,190-192
Auano_15245	35.3	1-8,63-68,81-100,129-146,152-153
Auano_15258	3.8	1-2,80-80
Auano_1526	14.4	1-52,474-490,493-494
Auano_15260	11.4	1-8,58-71,210-211
Auano_15275	6.0	31-40,230-233
Auano_15277	0.7	1-1
Auano_15293	0.0
Auano_15296	1.7	1-1,121-121
Auano_15300	4.5	78-83
Auano_15332	4.7	1-4,148-150
Auano_15336	0.0
Auano_15342	1.7	120-121
Auano_1535	18.1	74-93,98-114,128-136,262-273,325-335
Auano_15356	2.6	1-3
Auano_15361	0.0
Auano_15371	2.9	1-5
Auano_15378	9.1	1-2,4-5,7-7,96-99
Auano_15386	11.3	1-1,122-136,158-159
Auano_15388	13.3	1-23,193-195
Auano_15393	0.0
Auano_15418	1.4	119-120
Auano_15423	7.5	1-1,101-107
Auano_15424	2.7	1-2,150-151
Auano_15426	0.7	1-1
Auano_15432	0.0
Auano_15434	0.0
Auano_15450	0.0
Auano_15452	4.2	1-2,162-166
Auano_15453	0.0
Auano_15454	4.2	1-3,117-118
Auano_15476	2.9	1-4
Auano_15499	3.7	129-129,133-136
Auano_15503	5.5	1-11,13-14
Auano_15531	8.8	1-1,125-132,156-160
Auano_15540	4.6	3-3,5-7,131-132
Auano_15549	19.9	1-5,8-8,11-34
Auano_15552	6.7	1-3,114-114,116-119
Auano_15554	0.7	1-1
Auano_15555	31.4	1-4,105-125,133-156
Auano_15577	0.9	112-112
Auano_15583	0.0
Auano_15589	16.6	65-74,142-157
Auano_15598	0.0
Auano_15607	3.6	1-1,3-7
Auano_15609	0.0
Auano_1561	12.5	126-136,183-186,188-191,307-328
Auano_15620	0.8	129-129
Auano_15622	10.7	53-62,130-135
Auano_15631	3.9	38-45,259-260
Auano_15639	2.1	1-3
Auano_15646	5.1	1-2,72-78
Auano_15674	6.7	1-4,8-8,157-163
Auano_15676	10.4	1-3,5-5,62-66,105-106
Auano_15678	12.2	1-8,108-117,177-180
Auano_15687	67.8	1-10,31-66,84-105,109-145,165-183
Auano_15689	15.3	1-29,196-196
Auano_15696	1.8	1-2
Auano_15704	10.8	1-8,60-66,123-123
Auano_15705	4.2	1-4,188-191
Auano_15708	2.5	1-2,160-161
Auano_15711	0.7	146-146
Auano_15727	0.6	180-180
Auano_15731	0.0
Auano_15739	4.9	97-97,99-99,101-103
Auano_15740	11.5	1-4,8-8,146-158,161-161
Auano_15750	0.0
Auano_15757	25.2	1-23,77-77,97-98
Auano_15768	1.1	179-180
Auano_15769	4.3	129-130,159-163
Auano_15778	20.4	1-2,10-34,153-157
Auano_15783	5.5	1-4,33-33,110-110
Auano_15788	0.0
Auano_15810	14.6	1-1,118-132,134-137
Auano_15816	2.8	1-1,142-144
Auano_15819	9.0	1-3,8-19,178-178
Auano_15827	7.2	1-5,122-125
Auano_15829	8.8	126-139
Auano_15834	10.3	1-3,67-79
Auano_15836	4.1	1-3,143-145
Auano_15837	6.1	101-102,104-106,111-112
Auano_15865	8.7	116-129
Auano_15875	1.2	1-1,3-3
Auano_15876	5.4	1-1,108-112
Auano_15877	0.7	1-1
Auano_15878	0.0
Auano_15891	1.5	134-135
Auano_15895	0.0
Auano_15900	100.0	1-83
Auano_15915	5.5	4-4,6-7,12-17
Auano_15917	9.3	1-3,8-8,150-161
Auano_15921	16.1	1-1,66-83,124-124
Auano_15931	14.2	25-39,119-120
Auano_15935	2.0	4-5,7-7
Auano_15939	0.3	299-299
Auano_15943	0.0
Auano_15951	6.0	1-7
Auano_15956	10.6	1-3,27-36
Auano_15960	1.9	107-108
Auano_15978	39.9	1-8,14-14,16-31,43-57,87-102,143-143
Auano_15979	13.8	60-65,67-68,134-145
Auano_15995	23.4	1-1,12-28,72-77,80-81,145-154
Auano_15998	1.4	72-72
Auano_16004	12.5	1-3,18-29
Auano_16008	21.3	1-1,71-83,104-128,156-169,243-251
Auano_16015	0.8	1-1
Auano_16025	30.1	1-4,16-30,38-54,123-123
Auano_16026	5.1	1-7
Auano_16033	13.9	1-22
Auano_16041	1.8	1-3
Auano_16046	9.7	1-1,69-77,146-151
Auano_16048	6.3	136-143,221-224,265-269
Auano_16055	14.0	59-67,133-143
Auano_16078	1.0	1-1
Auano_16091	51.7	1-2,9-27,29-51,62-77
Auano_16094	1.0	101-101
Auano_16096	0.0
Auano_16103	0.0
Auano_16104	0.0
Auano_16106	2.2	89-90
Auano_16110	5.4	1-4,8-8
Auano_16117	0.0
Auano_16121	6.3	1-4,110-112
Auano_16122	9.2	1-1,67-76,141-142
Auano_16132	63.8	1-3,19-39,42-111,124-136,168-168,170-170,172-172,174-174
Auano_16138	10.8	1-4,15-19,96-97
Auano_16146	1.2	86-86
Auano_16151	0.0
Auano_16160	30.0	1-2,21-36,89-100
Auano_16161	6.5	1-1,53-59,139-139
Auano_16169	4.8	1-3,122-124
Auano_16175	2.1	141-143
Auano_16182	0.0
Auano_16186	6.4	1-3,134-134,137-141
Auano_16188	8.8	1-3,74-77
Auano_16190	7.8	1-3,59-62,102-102
Auano_16196	28.4	1-3,7-7,14-16,60-76,93-95
Auano_16213	0.5	3-3
Auano_1622	3.6	1-2,45-53
Auano_16227	0.0
Auano_16234	8.2	128-139
Auano_16246	0.0
Auano_16248	2.6	1-1,6-7,156-156
Auano_16256	6.5	1-2,74-83
Auano_16257	6.6	1-6,134-136
Auano_16263	20.3	30-31,50-59
Auano_16264	33.3	1-11,17-28,41-52
Auano_16266	11.7	1-3,50-60,141-141,144-145
Auano_16268	1.3	1-2
Auano_16279	0.8	2-2
Auano_1628	3.0	353-364
Auano_16280	1.1	89-89
Auano_16283	3.2	1-2,125-126
Auano_16285	0.7	1-1
Auano_16288	14.8	1-3,5-5,104-121,155-155
Auano_16291	4.0	7-7,123-126
Auano_16296	18.3	48-62
Auano_16299	5.1	1-1,96-99
Auano_16302	0.0
Auano_16307	15.1	1-1,58-59,128-146
Auano_16315	15.2	1-1,58-76
Auano_16317	2.1	7-7,96-96
Auano_16327	17.2	14-18,20-22,91-99
Auano_16330	8.9	25-35
Auano_16333	0.8	125-125
Auano_16343	1.0	1-1
Auano_16344	12.7	1-13,87-88
Auano_16352	9.0	1-2,4-7,88-89
Auano_16357	3.6	1-1,106-106,109-110
Auano_16360	5.7	1-3,101-101,104-105
Auano_16362	13.3	1-3,37-44,110-113
Auano_16367	0.0
Auano_1637	1.0	1-2,403-404
Auano_16370	18.6	1-20,30-32
Auano_16372	1.0	1-1
Auano_16376	10.3	1-2,8-14,16-17
Auano_16386	1.4	143-144
Auano_16391	2.7	147-150
Auano_16398	0.0
Auano_16399	12.0	1-4,23-24,44-46,48-49,107-108
Auano_16400	0.0
Auano_16401	10.6	1-13
Auano_16416	9.5	1-11,127-127
Auano_16436	1.5	128-128,130-130
Auano_16440	11.1	1-5,102-108
Auano_16445	10.5	62-69,162-171
Auano_16452	0.8	131-131
Auano_16461	20.0	1-4,8-8,55-57,70-79,121-123,126-130
Auano_16464	16.1	1-19,142-142,146-149
Auano_16465	0.8	134-134
Auano_16471	2.4	52-53,127-127
Auano_1648	5.3	162-177,275-279,449-451
Auano_16480	10.0	1-8,90-90
Auano_16484	1.6	1-2
Auano_16490	3.0	1-1,133-135
Auano_16492	50.5	1-22,74-101,103-105
Auano_16500	4.7	1-2,85-86
Auano_16516	0.0
Auano_16528	0.0
Auano_16529	0.0
Auano_16535	1.6	124-125
Auano_16543	0.8	1-1
Auano_16546	13.9	1-1,34-47
Auano_16547	4.1	63-68
Auano_16553	4.4	150-158,230-230
Auano_16558	60.5	1-6,8-8,38-80,96-114
Auano_16566	60.0	1-26,66-83,94-105,113-140,146-149,151-156,162-163,165-170
Auano_16571	12.2	1-1,81-90
Auano_16575	7.8	1-3,75-77
Auano_16576	21.7	1-2,79-97
Auano_16577	26.0	1-4,58-59,61-73
Auano_16582	3.3	1-2,92-92
Auano_16583	19.6	1-10,83-85,88-92
Auano_16586	1.6	1-2
Auano_16590	36.5	1-6,54-74
Auano_16621	4.6	1-7
Auano_16631	8.2	1-7,52-54,57-57,157-158
Auano_16633	24.7	1-14,24-43,142-142
Auano_16650	15.5	1-6,55-65
Auano_16655	18.8	1-7,33-41
Auano_1666	4.4	1-4,6-8,268-273,275-275,381-383
Auano_16660	18.8	1-2,68-80
Auano_16670	26.3	1-1,45-59,87-95
Auano_16677	2.7	1-2
Auano_16680	8.8	1-6,8-9,134-137
Auano_16688	9.1	1-4,125-132
Auano_16709	5.2	3-3,5-7
Auano_16724	6.1	1-2,64-68
Auano_16737	8.4	1-6,116-119
Auano_1674	11.0	1-17,260-269,344-357,401-405
Auano_16743	1.5	1-1,137-137
Auano_16745	32.6	1-8,33-53
Auano_16747	9.8	1-1,6-6,77-82
Auano_16756	52.3	1-34,60-77,104-107
Auano_16761	4.9	1-4,8-8
Auano_16762	1.0	1-1
Auano_16767	26.5	1-19,25-29,100-102
Auano_16773	8.9	1-2,106-113
Auano_16774	0.0
Auano_16778	18.9	49-68
Auano_16784	2.9	1-3
Auano_16793	0.0
Auano_16801	3.4	1-4
Auano_16804	0.9	7-7
Auano_16812	16.5	1-1,39-59
Auano_16815	0.0
Auano_16819	27.2	1-5,44-58,80-81
Auano_16821	4.4	1-4,115-115
Auano_16823	5.3	1-1,92-95
Auano_16829	0.0
Auano_16832	1.8	1-1,6-6
Auano_16848	3.1	1-3
Auano_16866	0.9	106-106
Auano_16867	4.8	1-1,81-83
Auano_16873	40.2	52-89,105-105,107-112
Auano_16876	19.1	1-1,3-6,84-100
Auano_16878	1.0	1-1
Auano_16886	16.9	18-29,87-89
Auano_1689	4.0	41-41,366-383
Auano_16893	9.0	1-2,47-62
Auano_16894	3.5	1-3
Auano_16897	16.0	1-2,4-4,16-27,78-83,143-144
Auano_16902	7.7	1-10
Auano_16909	0.0
Auano_16915	1.0	1-1
Auano_16921	40.0	1-3,46-70
Auano_16925	0.0
Auano_16928	5.0	78-83,139-139
Auano_16930	1.8	1-2
Auano_16946	9.9	1-1,53-57,125-131
Auano_16948	17.8	1-10,99-107
Auano_16950	5.4	1-1,72-74
Auano_16951	2.3	1-3
Auano_16956	6.4	1-1,4-7
Auano_16970	6.8	1-2,112-117
Auano_16973	6.5	1-5,8-9,123-123
Auano_16978	7.7	92-96,98-98,127-130
Auano_16990	33.3	1-25,67-77,117-120
Auano_17005	3.0	1-3
Auano_17009	13.5	1-4,50-52
Auano_17018	37.0	69-108
Auano_17032	4.0	7-7,74-75
Auano_1704	1.2	75-79
Auano_17047	12.0	9-17,113-117
Auano_17050	2.6	76-77
Auano_17052	37.0	1-23,64-77
Auano_17056	75.4	1-43,68-80,85-114
Auano_17058	4.9	61-68
Auano_17062	4.2	70-72
Auano_17068	37.5	1-15,86-112
Auano_17073	0.8	7-7
Auano_17075	1.4	1-2
Auano_17078	0.0
Auano_17080	2.5	1-2
Auano_17100	4.9	1-3,33-35
Auano_17107	5.4	1-1,5-7,92-92
Auano_17115	6.4	60-63
Auano_17118	18.0	66-83
Auano_17128	0.0
Auano_1713	3.9	4-7,99-100,173-173,220-226
Auano_17140	9.7	1-5,8-8
Auano_17141	0.0
Auano_17150	2.8	71-72
Auano_1716	3.3	364-376
Auano_17164	3.4	5-7
Auano_1717	1.6	1-4,8-8,373-373
Auano_17170	37.3	1-41,116-118
Auano_17171	0.0
Auano_17179	20.2	68-84
Auano_17195	3.9	1-1,76-77
Auano_17197	1.4	1-1
Auano_17211	3.0	1-1,98-99
Auano_17217	2.5	1-1,79-79
Auano_17219	6.0	1-1,95-97,99-100
Auano_1722	4.3	1-9,66-69,71-74,418-418
Auano_17223	2.9	1-3
Auano_17224	5.4	1-2,89-89,91-92
Auano_17242	33.3	1-8,33-51
Auano_17250	2.4	1-2
Auano_17259	2.7	1-1,184-187
Auano_17267	18.5	37-38,69-85,107-107
Auano_17271	16.5	67-79
Auano_17290	2.2	1-2
Auano_17309	3.6	1-3
Auano_17310	0.0
Auano_17312	20.0	65-80
Auano_17315	0.8	189-189,253-253
Auano_17318	5.1	55-56,59-59
Auano_17325	18.8	1-2,47-59
Auano_17329	13.6	65-76
Auano_17331	6.8	56-59
Auano_17342	14.9	33-38,41-41,65-67
Auano_17360	1.1	92-92
Auano_17363	21.7	1-13,49-51,82-83
Auano_17366	7.6	1-5,99-99,101-102
Auano_17370	24.6	1-6,8-9,42-47,64-65
Auano_17375	0.0
Auano_17376	4.8	1-2,98-98,100-101
Auano_17377	7.1	1-7
Auano_1738	22.4	283-374
Auano_17384	4.9	1-4
Auano_17385	9.2	68-68,71-76
Auano_17386	7.3	1-1,53-56,95-96
Auano_17393	9.4	1-3,62-64
Auano_17394	4.4	67-69
Auano_17402	14.5	1-2,62-69
Auano_17413	11.9	1-2,8-17,109-109
Auano_17417	40.6	1-1,60-101
Auano_17437	3.5	1-3,114-114
Auano_17458	13.8	1-2,77-85,93-94
Auano_17462	35.7	1-9,34-54
Auano_17464	0.5	185-185
Auano_17468	1.0	102-102
Auano_17497	10.1	1-7
Auano_17503	1.4	1-1
Auano_17508	5.1	94-98
Auano_1751	4.0	1-2,244-257,420-421
Auano_17513	26.5	1-8,39-39,42-42,50-60,84-85,87-87,92-92,97-97
Auano_17524	0.0
Auano_17528	29.2	1-6,8-8,59-72
Auano_17531	20.9	1-12,66-67
Auano_17538	12.5	1-9,80-80
Auano_17545	2.1	95-96
Auano_17549	6.0	1-5
Auano_17564	6.6	1-2,74-76
Auano_17567	18.0	75-92
Auano_17570	6.6	1-2,74-76
Auano_17572	5.5	52-53,55-55
Auano_17573	1.2	84-84
Auano_17577	7.3	1-2,79-82
Auano_17580	4.4	66-68
Auano_17585	5.3	91-95
Auano_17601	23.5	1-7,23-25,63-68
Auano_17602	1.0	1-1
Auano_17606	8.9	1-3,55-56
Auano_17607	11.2	1-16
Auano_1761	5.6	3-7,21-35
Auano_17617	59.1	17-47,66-88,100-110
Auano_17647	1.0	1-1
Auano_17649	24.1	1-10,25-35
Auano_17657	0.0
Auano_17658	0.0
Auano_17669	3.6	54-55
Auano_1767	20.4	1-2,7-7,95-106,215-252,288-294
Auano_17670	5.8	1-3,69-69
Auano_17677	6.4	1-2,62-63
Auano_17678	42.7	1-16,30-39,74-82
Auano_17683	4.7	1-2,104-104,106-107
Auano_17686	0.0
Auano_17695	6.0	1-7
Auano_17697	46.3	1-31
Auano_17699	9.0	81-83,85-89
Auano_1770	3.0	354-367,504-504
Auano_17700	11.4	1-5,84-88
Auano_17701	17.4	1-5,54-60,62-62,85-86
Auano_17706	0.0
Auano_1771	2.1	1-1,318-326
Auano_17715	14.1	1-1,4-7,43-47
Auano_17718	17.2	1-1,21-35
Auano_17721	3.2	1-1,62-62
Auano_17728	40.5	30-56,78-84
Auano_17739	13.0	1-4,72-77
Auano_17741	4.6	1-2,6-7
Auano_17742	0.0
Auano_17746	53.0	1-21,33-44,60-61,63-64,68-68,78-83
Auano_17752	61.7	1-16,25-42,61-61,66-69,71-81
Auano_17754	2.5	78-78,81-81
Auano_17769	1.4	74-74
Auano_17773	0.0
Auano_17776	4.0	1-2
Auano_17777	14.5	1-6,8-11,82-83
Auano_17782	13.2	1-6,8-8,63-63,68-68
Auano_17788	3.6	55-56
Auano_17796	0.0
Auano_17811	28.2	1-3,5-7,23-36
Auano_17814	13.6	1-1,69-72,75-79,81-81
Auano_17821	0.0
Auano_17827	13.0	1-3,71-77
Auano_17832	9.3	1-6,85-86
Auano_17838	0.0
Auano_17839	12.7	1-3,72-72,74-79
Auano_17849	1.5	1-1
Auano_17852	3.7	1-3
Auano_17856	5.1	1-2,78-79
Auano_17857	0.0
Auano_17864	19.3	1-2,43-49,51-51,57-57
Auano_17865	48.6	1-8,46-72
Auano_17878	8.2	1-1,7-7,70-73
Auano_17881	5.7	2-5
Auano_17889	0.0
Auano_1789	6.0	7-7,9-13,312-313,357-368,374-374
Auano_17896	5.9	1-1,50-51
Auano_17897	33.3	1-19,64-66
Auano_17901	1.5	1-1
Auano_17903	18.9	44-53
Auano_17904	24.1	1-12,54-54
Auano_17908	7.0	54-57
Auano_17910	24.7	1-1,16-20,62-73
Auano_17911	9.9	7-7,66-71
Auano_17914	17.9	1-5,8-8,62-67
Auano_17929	10.5	1-6,75-76
Auano_17941	56.8	1-15,29-48,67-67,69-74
Auano_17948	100.0	1-65
Auano_17949	18.1	1-1,25-34,71-72
Auano_1796	5.6	41-49,295-297,300-304
Auano_17975	19.1	1-7,59-63
Auano_17981	0.0
Auano_17985	3.9	76-78
Auano_17987	3.9	1-2
Auano_17988	20.4	1-2,46-54
Auano_17992	1.6	1-1
Auano_17993	0.0
Auano_18022	0.9	109-109
Auano_18026	26.5	1-5,7-8,58-68
Auano_18035	7.1	1-2,55-56
Auano_18036	0.0
Auano_18037	8.8	1-4,67-68
Auano_18038	1.8	111-113
Auano_18047	13.6	1-5,8-9,59-59
Auano_18065	13.7	44-45,47-51
Auano_18078	21.4	1-1,5-7,54-71,111-112
Auano_18085	5.7	1-2,53-53
Auano_18086	5.8	1-5
Auano_18090	12.1	1-4,8-8,14-15
Auano_18098	0.0
Auano_18107	2.0	1-1
Auano_18112	3.5	1-4,145-145
Auano_18118	6.8	1-2,58-59
Auano_18120	22.7	1-10,12-13,38-45,98-106
Auano_18130	82.0	1-38,50-61
Auano_18133	55.2	1-20,47-58
Auano_18141	4.0	1-4,124-124
Auano_18161	5.2	1-3,77-77
Auano_18174	6.7	1-5,89-89
Auano_18178	2.2	262-262,265-269
Auano_1818	0.3	1-1
Auano_1821	37.0	1-48,69-83,96-112,222-239,276-293,300-316,323-340,416-419
Auano_1822	4.4	210-227
Auano_18222	9.9	1-10
Auano_18244	2.6	187-191
Auano_18285	1.1	1-1,189-189
Auano_18298	11.6	1-7,92-95
Auano_18312	25.0	67-88
Auano_18314	0.0
Auano_18328	1.4	1-1
Auano_18335	7.7	1-4,8-8,78-78
Auano_18340	89.7	1-36,43-58
Auano_18344	13.2	1-4,14-29,219-228
Auano_18349	8.0	252-255,260-260,262-276,285-287
Auano_1835	7.3	1-1,173-196,392-393,395-396
Auano_18360	17.7	1-6,19-31,88-103,138-138,141-194
Auano_18365	4.0	1-16,469-472
Auano_18372	13.1	10-22,167-170,203-217,266-268
Auano_18373	37.1	1-30,124-155,170-170
Auano_18376	10.3	1-7,40-41,115-117
Auano_18383	12.9	1-7,66-79,319-341
Auano_18385	4.6	1-3,58-61,172-172
Auano_18387	22.0	1-38,88-91,109-114,176-176,178-180,244-244
Auano_18389	2.4	1-3
Auano_18391	15.5	1-8,20-37,108-109,140-150,251-263
Auano_18401	0.0
Auano_18403	16.9	1-30,69-75,306-306,318-337
Auano_18406	44.0	1-122,230-245,310-311,363-385,392-408,412-413,417-420
Auano_18419	0.0
Auano_18430	8.3	1-23
Auano_18432	13.0	1-3,52-72,198-212,320-321,369-382,461-472,584-602,651-676,847-847
Auano_18435	7.0	1-4,259-273
Auano_18438	15.0	1-5,22-60,379-393
Auano_18442	10.3	1-2,23-29,108-123,261-262
Auano_18463	6.8	1-7,213-229,450-456
Auano_18466	0.0
Auano_18470	6.0	1-14,34-44,450-450
Auano_18478	5.4	1-13
Auano_18481	9.5	1-19,54-58,273-274
Auano_18483	7.3	1-7
Auano_18489	15.9	1-7,16-45,177-187,203-219,221-241,562-565
Auano_18502	3.2	1-11,377-377
Auano_18505	24.9	1-6,8-53,205-207
Auano_18509	16.6	1-36,70-70,72-78,138-141,172-176,325-325
Auano_18516	0.6	6-7
Auano_18559	36.2	1-48,139-141
Auano_18563	0.7	1-1,284-284
Auano_18573	6.5	1-4
Auano_18580	4.0	1-1,6-7,333-350,527-527
Auano_18589	22.2	1-1,13-61,76-91,138-147,245-245,352-352
Auano_18592	18.8	1-4,7-7,19-44,192-197
Auano_18595	5.2	1-2,5-7,153-155
Auano_18609	14.1	1-4,113-122,124-126,134-135
Auano_18611	2.5	1-2,5-7,276-277
Auano_18629	31.5	1-7,16-51,144-146
Auano_18632	12.7	42-48,267-292,295-299
Auano_18647	40.8	1-5,16-45,88-99,159-173,197-220,223-226,231-233,236-240
Auano_18663	11.4	1-5,8-9,55-64,389-415,419-422
Auano_18664	26.7	1-34,172-172,175-180,211-225,227-232
Auano_18666	5.2	86-103
Auano_18668	70.3	1-26,107-269
Auano_18669	15.3	1-13,98-99,101-102,118-118
Auano_18676	4.0	1-3,364-375
Auano_18687	4.7	1-3,127-129
Auano_18711	7.1	7-7,213-227
Auano_18713	5.1	1-5,192-196
Auano_18724	0.7	1-2
Auano_18727	29.2	1-26,65-71,308-387
Auano_18740	1.0	1-1,7-7
Auano_18748	0.8	129-129
Auano_1875	12.7	65-69,174-189,234-254
Auano_18768	3.8	1-8,21-26,210-217
Auano_18770	24.0	1-25,214-249,265-268
Auano_18774	28.3	1-4,25-38,53-64,212-228,236-252,264-279,301-305,360-382
Auano_18778	11.4	1-7,49-51,294-313,365-377
Auano_18779	14.2	1-3,6-7,20-42,51-66,82-121,218-219
Auano_18780	9.9	1-3,114-123,304-325,369-373
Auano_18785	7.0	1-14,216-219,280-290
Auano_18789	12.6	49-50,85-97,148-148,150-151,185-197
Auano_18800	3.3	1-2,7-7,52-52,110-115,376-381,383-384,584-584
Auano_18821	14.9	1-9,33-68,184-199,309-314,358-369,557-573,621-640
Auano_1883	4.0	1-15
Auano_18834	11.7	1-10,26-54,356-364,433-435
Auano_18852	4.0	1-6,8-8,421-428
Auano_18863	13.6	1-1,5-7,12-30,206-206,209-213
Auano_18873	6.9	1-4,7-8,37-37,129-130
Auano_18874	7.7	1-3,127-138,245-248
Auano_18886	35.3	1-45,134-136
Auano_18887	9.7	1-14,136-148,305-305,308-309
Auano_18888	17.9	1-13,118-123,233-246,261-273,289-289,291-296
Auano_18912	2.6	115-117
Auano_18914	7.4	1-4,8-9
Auano_18917	49.3	1-49,122-167,188-192,209-214
Auano_18921	10.5	1-4,19-23
Auano_18923	14.0	1-13,121-122,162-167,206-207,239-239,241-251,261-261
Auano_18924	1.0	101-101
Auano_18927	8.0	1-8,29-45,59-71,237-237,239-241,525-525
Auano_18929	10.0	1-4,6-8,11-37,369-371
Auano_18932	18.0	1-3,262-270,300-352
Auano_18940	68.2	1-6,21-21,23-23,40-53,64-129
Auano_1895	5.0	220-235,238-238,392-392
Auano_18954	3.3	4-4,148-151
Auano_18955	12.7	141-155,202-213
Auano_18958	27.5	1-9,62-89,161-164,187-205,227-237,288-298
Auano_18967	3.1	1-3,5-7,33-36,390-391
Auano_18981	15.7	1-8
Auano_18982	71.7	1-60,74-77,91-116,126-141,144-145,147-157,176-218,228-230
Auano_18992	6.2	1-3,384-394,452-465,512-515
Auano_19006	3.0	1-2
Auano_19007	2.6	1-3,154-154
Auano_19010	5.0	1-2,28-37,955-962,1010-1028,1082-1097
Auano_19015	2.0	1-3
Auano_19030	32.3	1-19,21-21,358-384,387-495,497-502
Auano_19032	8.4	1-4,191-205,327-341,447-453,529-546
Auano_19034	20.0	1-30,104-110,194-195
Auano_19038	5.7	1-10,201-201,203-203,372-379,420-421,451-454
Auano_19042	20.0	1-7,29-41,57-83,108-143,201-210,262-278,365-365,389-392,437-447,518-519,521-521,629-645,691-713,837-838
Auano_19051	13.0	1-7,182-200
Auano_19053	40.8	1-31,103-120
Auano_19073	5.1	1-4,8-8,43-46
Auano_19080	3.3	318-328,330-330
Auano_19081	7.5	1-7,127-128,159-161
Auano_19085	21.3	1-7,99-111,139-150
Auano_19103	5.0	1-1,160-170,300-300,304-304
Auano_19109	21.0	1-37,118-118,134-145,275-292,334-362,383-394,534-535,537-537
Auano_19112	21.0	101-134,346-361,364-396
Auano_19125	1.0	1-1,304-305
Auano_1914	5.6	226-247,458-458,460-462
Auano_19143	99.0	1-462,467-469,471-480,483-485
Auano_19147	2.4	1-3,210-211
Auano_19161	9.6	1-12,119-137,264-276,415-426,481-495,545-555,669-683
Auano_19162	15.2	1-8,232-238,240-240,318-355,362-362
Auano_19173	21.2	1-6,8-9,61-66
Auano_19187	8.0	1-6,8-9,165-170,174-174
Auano_19189	2.3	1-1,167-168,171-171
Auano_19193	20.0	102-115,149-164,176-179,191-208,271-271,273-273,275-275
Auano_19207	9.0	1-6,8-8
Auano_19213	1.0	207-207,406-409
Auano_19231	8.0	1-14,221-228
Auano_19233	2.6	1-3,189-190
Auano_19240	8.0	1-1,236-254
Auano_19250	25.0	1-6,68-98,186-276,303-410,881-884,1038-1060,1070-1074
Auano_19265	9.2	1-2,91-100
Auano_1928	2.3	1-3,46-46,49-50
Auano_19281	5.4	1-8,360-370,388-389
Auano_19287	19.5	1-3,159-241,286-286,535-555
Auano_19295	22.0	1-1,136-154,215-249
Auano_1930	8.5	1-2,117-133,280-284
Auano_19300	14.0	1-6,8-8,15-49,192-203,454-470,501-501
Auano_19329	23.2	1-10,47-48,80-99,129-144,156-166,168-175,177-180,207-210
Auano_19341	9.1	1-37,428-429
Auano_19346	37.6	1-1,19-36,112-134,164-194
Auano_19347	17.1	1-13,40-56
Auano_19358	15.0	1-1,3-3,46-53,55-65,105-112,129-132,260-265,267-267
Auano_19370	10.1	1-6,8-8,79-79
Auano_19377	20.3	1-23,89-100,201-207
Auano_19379	30.0	75-97,103-104,108-110,148-182,238-250
Auano_19380	96.0	1-4,8-10,12-116,118-361,369-396,403-488,493-495
Auano_19388	3.1	1-3
Auano_19390	14.9	1-8,102-119,198-201
Auano_19403	7.0	1-6,8-10,47-54,274-276
Auano_19411	20.0	1-2,61-70,101-104,205-225,248-263,284-286
Auano_19413	38.2	1-81,100-101,223-225
Auano_19422	0.0	286-286
Auano_19424	2.6	113-114,116-116
Auano_19426	9.0	1-8,202-225,306-327,604-608,742-746,772-773
Auano_19467	15.6	1-25,57-69,123-123,251-263,346-347
Auano_19481	10.4	7-7,121-131,160-164
Auano_19500	2.0	68-68,200-203
Auano_19504	6.2	1-3,24-46,448-454,567-568
Auano_19506	8.9	1-3,7-7,72-75,146-158,216-226,370-370
Auano_19509	8.0	213-222,252-262
Auano_19510	6.0	1-3,18-21,210-210,213-217
Auano_19513	17.2	1-24,54-65,144-154,304-309
Auano_19517	7.4	209-227
Auano_19518	9.3	1-5,8-9,173-182
Auano_19522	42.9	1-3,28-44,58-70,82-84
Auano_19529	8.7	38-48,199-200,203-207
Auano_19538	1.1	352-352,357-359
Auano_19545	8.1	1-37
Auano_19548	0.0
Auano_19561	6.0	1-14,283-285
Auano_19564	2.5	1-3,55-56,58-58,322-323
Auano_19568	6.5	1-6,8-9,212-225,236-243
Auano_1957	16.0	1-2,6-7,93-111,154-158,190-190,230-238,274-290,345-346
Auano_19572	10.0	1-1,18-46
Auano_19576	0.3	1-1
Auano_19581	15.5	15-24,177-181,209-219,263-263,266-280,359-374
Auano_19587	3.4	1-11,356-356
Auano_19589	4.6	1-2,6-7,55-56
Auano_19592	7.6	3-19,238-252,263-269,527-527
Auano_19598	10.1	268-291,293-298
Auano_19604	58.0	1-5,129-133,169-361,376-407,415-429,432-432,434-436
Auano_19609	9.0	1-6,8-12,190-190,247-257
Auano_19610	21.0	1-3,11-33,64-81,323-342,414-440
Auano_19616	9.2	1-1,27-30,273-289,356-376,387-390,471-482,609-613
Auano_19620	11.2	1-18,169-169
Auano_19622	22.2	1-5,8-9,95-95,167-182,191-210,221-234,269-270
Auano_19628	7.6	1-2,5-6,66-66
Auano_19631	15.3	1-2,53-59
Auano_19633	4.4	1-6,8-9
Auano_1964	0.3	1-1
Auano_19641	40.0	1-18,157-205,213-254,294-311
Auano_19645	2.5	1-5,8-8,396-399
Auano_1966	1.9	1-4,315-316
Auano_19666	14.4	1-9,18-39,275-275,301-313
Auano_19673	1.7	1-2
Auano_19681	11.2	1-10,124-133
Auano_19692	45.9	1-4,58-151,254-272,281-304,315-320
Auano_19704	29.2	1-28
Auano_19710	15.0	1-10,70-81,146-162,242-255,273-282,328-340,416-419,519-537,583-605,820-823,868-870
Auano_19712	12.4	1-6,8-9,46-64,233-234
Auano_19726	11.3	101-110,121-124
Auano_19728	12.4	1-6,8-10,366-380,392-420
Auano_19739	1.2	1-1,100-101,326-326
Auano_19744	18.4	1-44,216-217,340-359
Auano_19746	39.0	1-4,8-8,19-29,36-47,156-156,193-209,215-231,239-255,335-417
Auano_19747	13.0	1-30,177-181,290-291
Auano_19755	3.9	1-8,25-33,485-486
Auano_19765	3.0	1-6,8-8
Auano_19770	18.1	1-8,95-113,182-191
Auano_19771	7.0	210-223,229-230
Auano_19775	3.6	1-4,8-9,220-221
Auano_19802	11.6	1-5,8-8,75-76,352-359,393-405,458-478,494-494,496-506
Auano_19812	12.7	1-22,264-276,283-283
Auano_19820	5.4	218-229,257-258
Auano_19832	18.5	1-7,26-58,118-131,305-305,307-308
Auano_19845	10.6	1-1,22-36,268-280,342-349
Auano_19850	11.9	1-32,275-284,375-377
Auano_19864	16.5	67-79
Auano_19873	15.5	1-21,33-33,36-38,195-200
Auano_19876	5.0	1-8,12-12,179-179,238-239
Auano_19883	3.0	1-3,423-424,594-599,640-640,679-688
Auano_19887	2.5	1-3
Auano_19888	41.7	1-13,169-266
Auano_19894	14.0	1-20,435-456,507-535,537-541
Auano_19895	29.5	1-2,37-37,39-40,73-95
Auano_19900	34.0	1-46,111-122,169-175
Auano_19907	42.7	1-40,48-66,70-83,177-188,203-203,205-206
Auano_19909	6.0	1-10,370-382
Auano_19914	35.8	1-34
Auano_19915	10.6	1-17,36-49,137-141,182-184,186-186,214-215,263-265,387-387,390-394,406-407,517-518
Auano_19916	14.7	1-4,37-49,128-140,228-239
Auano_19920	7.0	1-1,222-236,243-243
Auano_19925	0.4	268-268
Auano_19929	27.8	544-625,643-657,667-696,727-763,786-799,821-889
Auano_19938	6.4	1-2,6-7,165-169,172-173,277-283
Auano_19942	12.6	1-4,6-8,86-105
Auano_19943	84.4	1-4,42-200,202-207,210-256
Auano_19947	8.0	1-21,220-220,294-296
Auano_1996	9.1	1-1,205-238,425-428
Auano_19966	2.7	1-2
Auano_19973	22.7	1-3,5-19,44-58,60-64,120-128,215-216
Auano_19981	30.9	1-5,8-9,73-94
Auano_19997	9.5	1-1,218-227,337-359
Auano_200	27.1	1-42,49-182,272-282,654-654,717-730,815-839
Auano_20001	11.0	105-106,108-109,182-194,338-362,607-661,848-863,984-1004,1250-1253
Auano_20025	4.1	1-1,28-28,31-31,193-197
Auano_20031	30.9	1-7,19-57,170-171,192-207
Auano_20037	3.6	1-15,187-187,609-614
Auano_20040	0.3	344-344
Auano_20041	5.4	1-12
Auano_20043	29.5	1-6,8-10,52-54,56-61
Auano_20044	12.0	1-4,8-8,31-35,293-307,383-402,412-416,494-503,612-620,622-627
Auano_20050	22.6	1-3,58-70,82-84
Auano_20051	3.9	1-2,122-126
Auano_20061	21.0	1-6,8-10,63-70,90-98,100-100,197-216,229-229
Auano_20069	8.0	1-8,22-35,367-374
Auano_20079	9.5	1-8,123-123,152-154,156-158
Auano_20091	1.4	7-7,275-277
Auano_20103	15.0	3-6,9-13,93-93,96-100
Auano_20106	10.0	1-11,332-350,352-357
Auano_20121	6.3	1-6,8-8,392-399,431-443
Auano_2013	0.9	1-1,430-431,451-451
Auano_20155	6.5	1-10,169-169
Auano_20163	50.7	1-39
Auano_20164	31.7	1-12,63-81,103-104
Auano_20166	10.7	1-8,11-14,16-29,253-253
Auano_20168	18.2	1-2,5-5,7-7,40-90
Auano_20180	23.0	1-14,82-87
Auano_20181	62.2	1-51,106-151
Auano_20184	4.4	1-1,151-161,310-310,312-313,315-318
Auano_20205	35.6	32-44,92-101,107-133,153-177,219-222
Auano_20206	10.3	1-3,116-134,224-224
Auano_20216	16.4	1-25,36-37,218-233,247-291,342-343,347-347,624-633,644-644,647-651
Auano_20218	0.4	1-1
Auano_20224	36.0	1-121,166-169,494-524,526-527,602-690
Auano_20231	16.5	1-31,314-333,336-340
Auano_20235	3.4	312-322
Auano_20236	14.2	1-20,286-289,293-294,307-336,344-354,451-459,574-579
Auano_20237	6.6	1-8,85-86,155-155,158-161
Auano_20238	0.0
Auano_20254	5.9	1-8,168-176,198-208,489-489
Auano_20258	4.4	1-3,220-226
Auano_20259	1.0	1-3,470-471
Auano_20265	1.2	338-341
Auano_20268	14.0	1-20,49-70,76-115,117-118,234-250,364-380,523-535,659-668,1120-1143
Auano_20277	22.6	1-6,14-29,32-32,35-40,161-162,164-169,202-214
Auano_20280	17.3	1-7,21-22,24-25,43-52,95-108,129-143,201-255,354-363,412-432,651-659,790-800
Auano_20283	20.1	218-225,239-249,263-304
Auano_20291	8.7	1-8,23-30,225-233,557-559,561-573,596-599,1006-1015,1032-1046,1106-1115,1141-1167
Auano_20293	16.7	1-4,6-6,8-8,145-161,183-199,282-297,438-447,497-516
Auano_20306	9.0	1-3,5-7,195-202,235-236,238-243
Auano_20331	1.9	1-1,7-7,308-311
Auano_20334	13.1	1-3,143-151,201-215,241-245
Auano_20337	17.7	1-28,129-153,288-290,322-322
Auano_20340	7.1	1-16,86-90,92-93
Auano_20345	5.5	1-19,213-215,524-533,621-622
Auano_20350	6.7	1-4,8-8,23-42
Auano_20352	8.1	153-168
Auano_20361	9.7	1-7,137-138,140-143,178-178,182-185
Auano_20370	5.0	1-1,193-202,258-259
Auano_20371	8.2	1-6,57-67
Auano_20379	11.7	1-10,146-147,149-154
Auano_20383	2.6	1-8
Auano_2040	5.2	1-3,57-58,104-112,287-287
Auano_20412	7.2	1-13,194-194
Auano_20418	13.0	1-6,178-190,269-288,298-303,411-420
Auano_20439	4.0	1-3,5-7,416-426
Auano_20443	33.2	1-6,8-9,40-56,90-109,194-222,257-273,283-286
Auano_20447	0.0
Auano_20459	3.0	1-9,13-13,407-408
Auano_20460	9.3	7-7,12-28
Auano_20462	25.0	1-1,28-40,66-81,164-180,345-374,379-379,383-398,406-415
Auano_20469	9.4	1-21,315-325,408-414
Auano_20477	17.2	1-17,23-25,28-31,218-233
Auano_20486	56.3	1-1,58-80,94-158
Auano_20488	4.9	1-1,6-6,296-307,342-344
Auano_20492	23.7	1-3,59-77,83-102,142-143,145-148,195-213,348-363,393-410,460-477,506-514,660-662,721-727,730-775,779-779
Auano_20493	37.6	1-58,99-99,326-426
Auano_20495	12.0	1-6,186-190,225-242
Auano_20496	3.9	24-31
Auano_205	39.1	1-5,8-9,635-1032
Auano_20502	13.3	1-1,101-116
Auano_20508	22.7	1-26,119-119
Auano_20530	7.0	1-5,19-24,111-120,213-221,518-518,521-523
Auano_20539	34.9	1-4,37-60,83-83
Auano_20543	10.8	1-3,5-6,51-53,100-102
Auano_20552	9.0	1-2,5-68,466-477,657-667,1040-1051,1505-1509,1534-1538,1573-1604
Auano_20559	6.6	1-13,436-453,486-487
Auano_20560	15.1	1-39,183-186
Auano_20561	16.6	1-4,8-8,63-63,65-69,178-199
Auano_20567	5.2	1-4,97-97
Auano_20568	1.2	1-1,38-39
Auano_2057	5.7	1-17,381-385
Auano_20571	1.2	84-84
Auano_20573	10.1	1-1,33-33,35-47
Auano_20577	8.0	1-31,241-245
Auano_20579	15.3	1-4,40-56,132-150,273-274
Auano_20581	0.0
Auano_20614	6.6	261-271,280-287
Auano_20630	9.2	1-3,103-109
Auano_20632	15.3	1-1,38-48,172-188,202-203
Auano_20636	4.6	1-9,257-259
Auano_20639	9.7	1-11
Auano_2065	3.8	1-3,324-327,360-361,364-368
Auano_20672	1.8	1-2,273-275
Auano_20673	33.3	1-12,22-31,99-114
Auano_20677	19.0	289-354
Auano_20690	26.9	1-1,34-77,182-186
Auano_20698	6.3	1-6,8-10,158-158
Auano_20700	3.4	1-11,357-357
Auano_20702	11.4	1-1,18-37,49-60
Auano_20714	11.0	1-9,36-37,39-39,42-56,99-99,191-205,394-394
Auano_20717	0.0
Auano_20729	35.4	40-40,71-87,108-135,162-178
Auano_20733	4.0	1-1,89-97,474-481
Auano_20734	9.3	1-3,5-6,416-425,446-474
Auano_20741	12.5	1-2,173-181,243-252,277-290,499-529
Auano_20744	2.2	1-1,351-351,353-358
Auano_20752	2.7	1-2,84-86,88-88,235-235,319-321,323-324
Auano_20758	2.0	1-6,424-426
Auano_20770	0.0
Auano_20775	9.0	1-22,51-55,280-282,498-516
Auano_20785	14.0	1-1,45-45,302-331,337-353,367-368
Auano_20787	2.4	1-2,198-200,405-409
Auano_20791	16.7	1-14,67-67,69-75
Auano_20797	31.0	1-20,29-44,101-105,154-158,194-206,222-242,255-271,290-298,350-350
Auano_20802	2.4	1-1,242-244,246-246,248-248
Auano_20811	23.8	1-3,96-115,137-174
Auano_20812	10.7	1-12,27-44,57-61,385-388,406-410
Auano_20814	6.0	1-1,25-34,337-338,340-345
Auano_20828	2.7	1-8,338-338
Auano_20831	8.9	1-11,133-134,340-356,369-371
Auano_20832	21.2	1-13,73-77,97-99
Auano_20838	6.6	64-66,68-72,150-151
Auano_20854	13.9	1-13,80-87,165-166
Auano_20855	22.0	6-6,28-63,67-107,111-147,155-179,188-188,191-213,269-297,299-310,312-313,325-326,405-417,461-464,466-466,468-468,501-515,577-581,996-1004,1107-1117,1257-1261,1320-1330,1518-1533,1535-1535,1940-1954,2047-2058,2079-2297,2311-2404,2446-2448,2450-2450,2454-2455,2460-2470,2472-2472,2506-2522,2558-2565,2624-2635,2637-2638,2676-2698,2741-2756,2813-2824,2963-2966,3063-3067,3226-3247,3264-3274,3521-3521
Auano_20863	10.7	1-12,67-71,339-360,375-375
Auano_20866	6.0	1-22,154-163
Auano_20867	24.4	1-22,154-160,163-163,177-193
Auano_20870	8.4	263-286
Auano_20871	21.0	1-3,102-109,417-419,421-421,474-476,496-530,636-648,667-704,707-758
Auano_20875	4.5	1-4,8-8,250-255,288-289
Auano_20884	12.3	1-12,205-214,232-232,235-236,296-308
Auano_20889	15.0	1-12,219-229,240-250,296-304,325-341
Auano_20898	2.7	1-2,111-111
Auano_20899	0.4	272-272
Auano_2090	0.3	344-344
Auano_20912	15.9	1-18,163-176,325-347,358-359
Auano_20923	0.5	1-1
Auano_20929	1.0	1-3,8-8
Auano_2093	2.6	339-347
Auano_2094	1.5	1-4,7-7
Auano_20948	10.7	1-6,8-30,32-33,127-129,297-306,502-512,577-590,677-680
Auano_20953	41.0	1-5,76-106,126-140,147-161
Auano_20955	18.0	1-17,33-46,88-120,228-260,709-742,758-765
Auano_20956	5.1	1-6,8-9,176-176
Auano_20958	22.0	1-21,67-83
Auano_20969	2.0	1-4,308-309
Auano_20970	41.7	1-10,54-140,186-195,273-283
Auano_20990	6.8	1-4,8-9,221-230,354-354,363-370
Auano_21006	1.0	139-139,202-202
Auano_21010	12.2	1-3,8-8,48-56,271-288,291-295
Auano_21033	0.5	1-1
Auano_21037	2.5	193-193,195-198
Auano_21046	16.1	1-15,106-106,111-112
Auano_2105	11.9	1-4,7-7,47-48,50-51,131-134,167-176,212-228
Auano_21060	7.0	1-3,53-71
Auano_21062	4.5	1-7,199-200
Auano_21065	26.9	1-1,7-7,14-24,56-72,74-111,492-504,507-507,509-509,511-584
Auano_21068	5.9	1-2,4-4,39-50,302-304
Auano_21086	17.3	1-3,80-98,162-168
Auano_21097	25.0	13-28,32-47,102-107,154-155,192-208,217-223,235-251,330-332
Auano_21107	9.1	1-18,248-252
Auano_21109	19.6	1-6,71-72,165-183,194-207,222-224
Auano_21113	5.0	1-1,71-77,79-80,430-441
Auano_21121	2.0	1-11,661-665
Auano_21131	8.0	1-3,134-154,231-248,470-482
Auano_21140	4.0	1-12,401-401,403-404
Auano_21145	9.6	1-2,5-7
Auano_21146	13.2	1-11,117-121
Auano_21160	27.6	1-33,42-48,151-152
Auano_21177	15.5	1-7,102-109,114-116
Auano_21199	7.6	1-5,8-8,140-144,183-185
Auano_21207	1.3	233-235
Auano_21219	27.3	1-21
Auano_21220	4.0	1-3,22-22
Auano_21222	6.3	1-1,77-90,316-320
Auano_21223	6.0	1-2,122-126
Auano_21261	16.8	1-9,183-208
Auano_21262	8.9	1-5,41-42,68-75,90-108,408-408,413-413,426-427
Auano_21269	0.5	1-1
Auano_21273	10.1	1-31,66-68,390-392,394-396
Auano_21274	24.1	1-3,10-54,203-203
Auano_21277	13.8	1-1,4-7,383-436,442-443
Auano_21287	1.2	1-2,7-9,26-26
Auano_21288	16.0	1-13,86-94,162-167,171-171
Auano_21291	0.0
Auano_21303	1.2	165-165,169-169
Auano_21311	6.5	1-7,244-253,290-291
Auano_21315	18.5	1-13,133-143,165-166,168-173
Auano_2132	6.5	58-82,403-403
Auano_21320	10.0	1-24,503-534
Auano_21325	14.5	1-6,8-10,201-208,210-211,300-310,345-363,368-368,370-373
Auano_21342	9.8	1-11,52-67,69-69,333-337,347-347
Auano_21350	0.0
Auano_21353	16.5	1-8,71-82,206-229,308-322,375-377
Auano_21357	16.0	1-14,143-167,337-353,504-527,553-562,566-566
Auano_21376	29.8	1-18,68-74,97-97,100-104
Auano_21380	45.0	1-20,60-130
Auano_21394	10.0	1-9,33-49,131-135,175-176,178-183,418-421
Auano_21400	15.0	1-1,5-7,87-104,133-141,173-173,212-223,310-310
Auano_21408	7.8	1-1,180-193
Auano_21412	6.0	1-1,34-41,341-353,428-428,431-433
Auano_21418	10.3	1-1,73-90,211-212,214-214
Auano_21424	10.0	1-1,99-104,106-108,149-153,187-192,233-242,341-342
Auano_21458	33.2	1-1,106-106,113-145,229-291,335-345,352-362
Auano_21477	8.8	1-4,150-159
Auano_21478	1.8	1-2
Auano_21481	8.3	41-42,46-46,281-281,293-314
Auano_21483	36.0	1-43,149-164,166-166
Auano_21485	17.7	1-1,57-67,92-96
Auano_21487	8.7	1-5,32-39,168-192
Auano_21490	15.8	1-9,38-55,196-213,304-318,403-406
Auano_21491	4.6	1-7,194-195
Auano_21497	0.4	281-281
Auano_21499	0.7	7-7
Auano_21507	20.4	1-43,313-338
Auano_21512	14.0	1-11,39-47,124-139,295-300
Auano_21514	24.6	1-4,21-23,53-58,66-69
Auano_21516	12.0	31-31,48-63
Auano_21520	11.7	1-5,7-7,88-100,186-201
Auano_21524	3.7	1-4,8-8,264-264,268-271
Auano_2155	2.7	1-4,8-8,105-106,111-111,340-340
Auano_21551	3.8	1-8,30-40,573-575
Auano_21559	9.3	1-19,226-227
Auano_21560	6.5	1-1,41-45,122-123
Auano_21587	5.5	1-4,158-158,162-165
Auano_21590	18.9	1-6,8-10,37-51,99-103,136-149,235-246,296-296
Auano_21597	16.0	1-12,61-73,148-152,204-206
Auano_21604	10.3	1-5,8-8
Auano_21606	2.7	1-1,73-73
Auano_21609	4.9	1-3,104-106,162-163
Auano_21633	7.5	1-11,39-48
Auano_21676	14.0	1-18,204-214,220-221
Auano_2169	10.2	1-3,127-142,233-243,309-319
Auano_21695	17.9	1-6,8-10,127-130,218-228,256-256,260-263,282-282,284-284,358-397
Auano_21703	6.7	1-3,12-25,137-143,145-146,221-226,531-531,533-535
Auano_21710	2.0	1-3,281-282,284-284
Auano_21714	1.6	1-3,8-8
Auano_21720	30.2	1-13,62-64,66-67,86-102,126-129
Auano_21732	9.7	1-6,8-9,256-268,347-347,375-390
Auano_21736	1.3	76-76
Auano_21746	10.7	1-5,8-8,125-144,163-164,276-276,280-280,302-303,318-319
Auano_21755	40.0	1-31,78-84,111-120
Auano_21759	4.9	1-9,400-410
Auano_21763	0.0
Auano_21771	38.0	81-129
Auano_21779	9.8	1-1,3-3,78-87,168-168,170-173
Auano_2178	95.9	1-443,458-458,464-464
Auano_21780	0.0
Auano_21789	27.0	1-54,56-58,130-138,193-195,440-510
Auano_21790	17.5	1-27,58-69,139-141,263-279,285-299,392-397,412-412,474-475
Auano_21798	2.8	1-3,78-78
Auano_21799	11.5	1-40,474-489
Auano_21801	12.3	1-1,392-442,447-449
Auano_21803	15.0	1-7,40-45,47-61,123-127,178-194,311-311,358-365,538-555,603-629
Auano_2181	6.4	1-1,248-256,395-410,421-421
Auano_21818	3.9	39-43,46-47,207-207
Auano_21819	19.0	30-31,34-35,146-174
Auano_21828	26.6	1-12,137-137,176-219,224-226
Auano_21835	20.9	1-4,8-8,28-68,298-298,300-302,304-304,317-335
Auano_2184	10.3	1-4,13-42,392-398
Auano_21841	6.8	1-2,14-40,442-442
Auano_21842	8.6	88-97,139-140
Auano_2185	2.9	124-134
Auano_21854	1.2	1-1,6-7,332-332
Auano_21856	0.7	6-7
Auano_2187	2.7	1-1,220-229
Auano_21872	0.4	264-264
Auano_21877	12.0	1-7,18-32,157-163,313-328,339-368,649-685,835-843,979-1007,1298-1298
Auano_21881	2.1	144-146
Auano_21886	6.6	5-7,158-161,163-163,165-167
Auano_2189	7.0	31-42,312-321,340-351
Auano_21898	7.4	1-8,501-531,538-538
Auano_21900	21.0	1-6,8-9,77-84,103-122,233-248
Auano_21914	6.0	1-1,3-7,211-216
Auano_21920	17.2	3-8,137-157
Auano_21921	28.7	1-32,150-164
Auano_21923	0.7	1-1
Auano_2193	37.0	1-37,49-81,141-148,199-211,244-258,266-282,290-306
Auano_21935	13.2	1-8,141-152
Auano_21939	13.3	1-8,20-34,331-351,359-362
Auano_21944	2.2	271-272,276-279
Auano_21947	29.2	1-2,151-209
Auano_21951	5.7	1-11
Auano_21953	11.8	1-8,129-134,157-161
Auano_21962	12.4	1-2,6-7,104-113
Auano_21964	31.0	1-17,58-58
Auano_21967	13.8	1-1,45-69,193-206,358-369,556-574,620-645,709-709
Auano_21970	9.0	1-4,19-44,54-62,446-447
Auano_21972	4.0	1-17,331-333,543-545
Auano_21992	18.6	1-16,85-89,92-93,160-169,172-172
Auano_21998	25.7	1-1,31-33,36-37,145-180,182-187
Auano_220	21.2	30-37,268-349,441-441,445-448
Auano_2200	2.0	102-110
Auano_22001	1.0	224-225
Auano_22021	2.0	1-1,328-328,331-335
Auano_22029	11.5	1-12,207-217,280-295,364-366
Auano_22034	9.1	75-75,108-127,293-307,329-337,402-406,461-465,605-625
Auano_22037	10.0	85-102,344-363
Auano_22040	2.9	68-69
Auano_22043	3.9	1-9,12-12,194-202,558-560
Auano_22046	1.6	1-1,182-183
Auano_22047	14.1	1-16,135-145,294-312,339-340
Auano_22049	24.0	1-2,4-7,17-42,170-188,211-214,250-259,304-312,700-706,852-921,933-1021,1023-1026
Auano_22056	1.9	1-6,8-8,417-417
Auano_22058	9.1	1-4,6-17
Auano_22059	17.5	1-32
Auano_22062	1.0	101-101
Auano_22066	15.9	1-1,7-7,17-33,146-146,148-151
Auano_22067	11.1	1-27,66-67,71-71,317-317,320-324
Auano_22068	1.7	115-116
Auano_22069	22.0	1-19,112-118
Auano_22083	41.0	1-3,30-31,94-110,142-167,352-367,373-387,466-650,659-670
Auano_22094	10.5	1-3,64-67
Auano_22105	6.5	1-8,154-155
Auano_22111	21.5	1-5,8-9,15-46,204-209
Auano_22116	7.0	1-8,119-125,316-324
Auano_22120	4.3	1-1,6-6,37-40,230-233
Auano_22129	7.6	1-3,71-89,328-330
Auano_2213	14.4	1-7,15-29,359-360,419-452,457-459,461-466
Auano_22136	6.2	7-7,214-226
Auano_22165	52.0	1-4,51-93,95-98
Auano_22169	3.9	1-10,14-20,22-22,494-494
Auano_22177	14.0	1-1,3-7,18-26,31-31,33-55,272-301,323-323,339-352,577-587,843-861,995-1004,1084-1111,1114-1117
Auano_22180	6.2	1-21,362-373
Auano_22182	19.1	1-2,132-132,170-206
Auano_22183	19.0	1-10,27-27,83-102
Auano_22188	25.7	1-27
Auano_22189	10.2	1-2,37-46,303-316,367-370,461-479,492-492
Auano_22191	4.8	1-12,271-271
Auano_22193	40.9	1-29,71-80,115-127
Auano_22203	0.0
Auano_22206	3.3	1-1,351-361
Auano_22241	0.0
Auano_22249	13.4	1-3,74-89,102-102,120-128,255-264,364-374
Auano_22252	12.5	1-17,30-37,166-180,216-221,397-400
Auano_22258	32.7	1-9,64-99,101-101,146-147
Auano_22269	13.8	1-3,270-279,309-323,339-356,360-363
Auano_2228	4.3	1-1,44-50,257-259
Auano_22280	9.0	1-5,92-92,94-95,97-98,144-148,199-199,381-385,425-442,485-493,619-630
Auano_22290	23.8	1-13,145-172
Auano_22298	3.0	1-2,196-196,199-201
Auano_22299	11.6	278-289,296-320
Auano_22311	13.5	1-6,8-27,199-210,333-340
Auano_22327	2.8	1-8,11-11
Auano_22328	13.3	1-46,353-353
Auano_22331	14.0	1-32,213-221,392-392,422-451,613-613,742-742,1075-1081,1099-1127,1152-1168,1190-1228
Auano_22332	1.7	29-31
Auano_22340	14.0	1-2,12-12,15-20,158-158,247-266,280-289
Auano_22348	5.4	1-2,150-150,180-186
Auano_22351	3.4	1-5
Auano_22353	31.5	1-14,45-64
Auano_22354	8.3	1-9,102-104,376-396,433-435
Auano_22356	13.5	1-3,190-215
Auano_22357	18.4	1-12,38-52,101-107,229-240,285-286,288-293
Auano_22358	9.4	1-20
Auano_22362	11.9	1-6,8-8,76-87,228-236
Auano_22374	13.0	1-3,59-82,225-234,295-297
Auano_22375	9.5	1-4,8-9,158-158,160-168
Auano_22386	0.0
Auano_22416	4.2	1-11,288-288
Auano_22417	9.2	1-7,52-63
Auano_22426	4.1	1-6,8-8,241-243
Auano_22441	88.9	1-7,16-58,68-264,279-280
Auano_2245	7.3	192-219,423-425
Auano_22474	0.0	1-1
Auano_22479	19.9	1-3,7-7,98-112,161-169,190-202,211-211
Auano_22487	11.1	1-11,116-117
Auano_22488	0.0
Auano_22498	2.9	1-8,376-378
Auano_22501	31.2	1-8,94-125,221-239,284-337,366-366
Auano_22507	11.8	1-9
Auano_22512	4.0	1-11,23-32,192-201,424-438,1294-1294
Auano_22513	11.0	1-9,42-42,89-108,173-176,336-336,338-338,382-393,576-595,643-664
Auano_22516	28.0	1-2,4-7,32-51,99-100
Auano_22518	30.2	1-1,60-74,97-101,103-116
Auano_22521	7.0	424-440,483-501,535-535,624-636,719-719
Auano_22539	12.2	1-3,22-34,343-378,384-405,457-457,459-465,692-700,757-757
Auano_22544	1.5	1-1,25-26,28-29
Auano_22552	10.0	1-15,161-161
Auano_22559	19.7	1-12,174-202
Auano_22562	7.1	1-2,111-121,146-149,266-267
Auano_22563	21.0	1-3,77-87,113-124
Auano_22564	20.0	1-1,114-130,184-216,292-308,359-378,397-408,464-480,528-550,557-569,604-633,635-682,695-697,776-776,779-790,801-801,803-813,887-899,948-953,988-990,992-993,1167-1173,1459-1467,1717-1722,1778-1789,1928-1928,1953-1969,2355-2371,2429-2444,2463-2473,2486-2717,2720-2817,2924-2928,2930-2933,3050-3055,3097-3115,3164-3175,3234-3244,3483-3489,3651-3671,3834-3839
Auano_22572	5.0	1-2,272-285,416-424,469-469,516-517
Auano_22578	7.0	1-13,430-434,467-481
Auano_22605	11.6	1-6,8-11,146-148,151-155
Auano_22613	7.2	1-22,59-70,430-438,453-468,471-472,927-932
Auano_22615	20.2	1-38,210-213,328-357
Auano_22616	3.7	1-1,7-7,12-21,42-44,435-435
Auano_2262	5.3	1-2,156-166,258-265,431-432
Auano_22626	2.0	1-3
Auano_22631	0.3	1-1
Auano_22633	22.5	1-1,41-50,89-129,224-245,349-349,352-356
Auano_22645	11.1	1-25,66-66,68-73
Auano_22652	1.1	88-88
Auano_22657	30.7	80-114
Auano_22659	20.3	1-27
Auano_2266	3.6	1-2,201-212
Auano_22691	30.5	1-4,17-58
Auano_2270	18.3	134-190,293-308,328-329
Auano_22705	12.3	1-10,41-49,62-70,98-128,258-258,465-478,644-649
Auano_22710	2.6	1-6
Auano_22720	15.7	1-1,187-213,233-236,267-282,325-351,533-538,566-580,583-584,586-592,684-685,690-691
Auano_22728	6.5	1-6,402-423
Auano_22734	3.4	1-2,88-88
Auano_22749	3.0	1-2,427-427,430-432,454-459
Auano_22759	2.0	1-1,5-7
Auano_22764	7.7	1-4,101-104
Auano_22773	9.8	1-6,8-9,130-137,210-219,276-276
Auano_22796	8.6	1-7,17-30,300-304
Auano_22798	4.3	1-3,209-217,325-325,327-327
Auano_2280	17.0	1-1,6-6,28-38,140-171,211-225,427-439,462-469
Auano_22805	8.0	1-1,6-7,9-42,46-62,82-85,156-157,807-807,809-815,908-912,915-916,953-955
Auano_22806	13.9	1-4,7-7,26-41,219-235,285-295,405-420,440-454,486-496
Auano_22815	10.4	1-11,245-245,247-248,337-351,359-367
Auano_22824	17.8	37-40,249-296,302-303
Auano_22846	13.0	1-13,17-32,36-51,261-268,281-283
Auano_22848	33.6	1-10,47-74
Auano_22852	10.1	116-126,222-238,297-298
Auano_22865	0.7	1-1
Auano_22870	0.8	261-262
Auano_22875	20.6	1-2,85-126,222-223
Auano_22889	14.7	1-28,190-199
Auano_22914	8.0	1-8,15-39,451-451
Auano_22926	10.9	1-6,8-8,98-101
Auano_22930	8.5	1-45,163-165,429-434,437-437
Auano_22932	2.6	367-368,460-466,530-534
Auano_22946	56.3	1-27,66-66,78-112
Auano_22949	13.3	1-4,90-98
Auano_2295	2.0	1-4,8-8,168-169
Auano_22951	8.7	51-63
Auano_22961	8.2	1-6,50-50,89-91,134-134
Auano_22962	11.1	1-8,78-79,154-177,405-416
Auano_22965	12.4	1-8,34-34,233-247,260-269,385-398,429-429,431-435
Auano_22969	0.0
Auano_22979	35.7	1-3,63-102,165-232
Auano_2298	12.0	1-2,283-317
Auano_22987	31.4	1-17,25-40,44-48,110-111,161-172,203-218,226-242,249-266,348-354,356-356,361-363
Auano_22988	5.6	1-4,123-130,170-171,174-178,274-274,276-281,620-628
Auano_22992	7.0	1-22,102-108,467-470
Auano_2300	29.0	1-3,17-31,41-58,168-177,207-223,233-241,251-267,287-291,353-364,377-378
Auano_23002	13.0	1-14,70-78,203-213,339-351
Auano_23003	18.0	1-25,510-530,539-554,571-582,616-662
Auano_23013	18.0	1-24,94-108,216-218,220-221,273-278
Auano_23014	28.0	1-21,87-96,237-250,292-314,346-368,381-381,498-521,564-612,663-686
Auano_23026	1.2	251-253
Auano_23034	17.3	1-6,8-10,109-136,227-235,280-284,370-371,373-382,384-384,386-388
Auano_23035	7.4	1-2,281-296,441-454,473-475
Auano_23037	9.0	1-16,377-387,516-532,628-633,841-854,867-867,869-869,889-892,939-959,986-989
Auano_23039	8.4	1-13,400-402,421-438,449-452
Auano_23050	19.5	1-1,52-53,55-70,140-142,155-164
Auano_23053	14.0	1-26,69-87,346-347,351-352
Auano_23056	4.1	260-270
Auano_23064	14.8	1-9,11-13,300-337
Auano_2307	47.0	12-23,33-48,182-197,207-217,224-244,319-456
Auano_23074	1.7	1-1,46-48
Auano_23083	11.2	1-6,8-49,461-464
Auano_23087	62.0	1-76,148-187
Auano_23090	2.8	243-249
Auano_23096	11.0	1-2,75-84,152-157,161-161
Auano_231	32.1	1-228,323-336,498-507,700-700,702-708,863-886
Auano_23104	41.1	1-11,62-82,139-147,169-184,219-219,222-223,274-316,361-373,380-397,454-467,479-488,513-530,546-560,608-667,678-731,734-768
Auano_23105	4.0	1-8,100-103,284-284
Auano_2311	6.7	143-159,309-312
Auano_23116	0.3	51-51
Auano_23121	37.0	1-6,8-10,19-35,39-49,110-114,161-165,167-169,203-219,227-244,253-271,290-302,355-378,384-384,386-386
Auano_23137	3.0	125-137
Auano_2314	5.0	1-4,50-60,415-419
Auano_23143	4.0	317-325,335-337
Auano_23158	16.9	1-14,33-42,54-58,70-101,109-120
Auano_23177	5.1	1-10,444-456,507-509
Auano_23206	9.4	1-8,30-53
Auano_23211	6.3	1-3,143-148,321-332
Auano_23222	46.9	1-181,239-262,367-382,522-565
Auano_2324	0.8	1-1,180-180,369-369
Auano_23241	5.0	224-234,332-338
Auano_23252	10.0	1-19,279-294,374-387,489-498
Auano_23254	95.0	1-366,390-425
Auano_23258	9.1	1-9,216-229,418-433,435-435,449-449
Auano_23262	96.0	1-407,415-457,469-475
Auano_23269	2.5	80-81
Auano_23275	20.7	1-1,29-29,72-81,129-138,166-175,206-233,251-253,327-344,411-415
Auano_23276	99.0	1-854,864-868
Auano_23282	11.6	1-1,152-164,167-172
Auano_23294	14.0	48-96,379-386,438-440
Auano_2330	31.6	101-106,139-154,167-185,199-213,233-244,302-313,323-354
Auano_23303	12.4	1-20
Auano_23304	16.3	1-34,55-72,365-367,369-374
Auano_23305	29.3	1-31,42-46,74-79,147-147
Auano_23309	29.0	1-9,61-93,103-109,200-215,232-234
Auano_23319	1.2	1-4
Auano_23338	2.4	1-1,7-7
Auano_23341	10.6	1-6,8-8,75-80,82-83,139-150,183-197,320-328,357-370
Auano_23344	3.0	115-123,307-307
Auano_23345	4.9	1-4,142-144
Auano_23346	12.6	1-1,6-6,15-27,61-88,290-294,296-296,396-396
Auano_23356	25.2	1-46,59-69,147-147,219-226,313-327,338-342
Auano_23360	0.0
Auano_23365	2.0	1-8
Auano_23373	32.5	1-1,11-22,142-172,184-206
Auano_23375	30.1	1-44,56-113,389-406,492-497,593-668,682-685
Auano_23381	39.6	1-2,6-22,91-161,239-245
Auano_2339	1.3	1-1,35-36,39-39
Auano_23390	20.1	1-5,39-65,277-296,300-309
Auano_23403	8.9	1-4,6-6,8-8,85-95,203-203
Auano_23404	0.7	1-1,292-292
Auano_23434	5.1	1-6,8-8,214-217
Auano_23438	2.3	1-2
Auano_23445	46.8	1-24,52-60,84-94
Auano_23449	10.5	1-24
Auano_23458	16.9	29-43,130-143,222-236,286-290
Auano_23464	29.0	1-7,26-64,135-143,151-152,155-156,158-179,303-314,326-326
Auano_23472	10.8	87-97,136-139
Auano_23476	51.2	1-9,16-48,68-73,111-141,148-170,222-243,253-262
Auano_23507	3.1	1-2,348-356
Auano_23508	4.0	105-115,384-386
Auano_23509	14.0	1-8,49-51,104-107
Auano_23512	13.2	1-3,68-87,246-261
Auano_23515	25.0	1-1,134-136,191-199,242-304
Auano_23523	4.0	1-1,5-7,426-440,468-468
Auano_23531	4.0	1-9,297-299
Auano_23536	1.9	1-4,478-478,480-482,486-486
Auano_23554	11.0	1-4,8-8,53-54,83-83,86-89,202-217,340-348,400-401,404-406,436-455,489-503,738-758,835-840,881-893,1106-1108,1155-1169,1205-1205
Auano_23563	15.9	1-12,51-60
Auano_23570	4.3	90-92,94-95,252-257
Auano_23571	29.4	1-51,117-120,165-172,367-367,450-545
Auano_23580	0.0	1-1
Auano_23587	20.0	1-6,8-10,174-185,216-242,405-414,452-466,515-546,551-555
Auano_2359	3.8	314-314,355-367
Auano_23593	3.0	1-1,471-482
Auano_2360	3.5	232-241,339-340
Auano_23601	7.0	1-1,5-18,295-296,368-378,402-402
Auano_23610	7.5	1-7,107-107
Auano_23618	3.5	7-7,11-11,13-14,60-60,355-363,479-481
Auano_23619	7.0	1-1,148-160,363-378,392-396,807-820,854-860,1060-1072,1186-1194,1212-1212
Auano_23622	8.9	1-1,202-207,263-274,329-332,362-368,379-380,382-383,392-392
Auano_23630	10.3	1-28
Auano_23649	37.6	1-80,112-116,186-200,275-279
Auano_23653	10.0	1-7,25-68,325-325,610-619
Auano_23667	11.2	1-12,84-114,323-336,422-432
Auano_23670	10.5	1-1,23-41,258-259,261-266
Auano_23682	36.8	1-7,17-17,20-22,93-110,131-156,176-190,209-221,336-363,368-405
Auano_23690	5.5	1-2,211-220
Auano_23692	9.8	1-4,8-8,51-52,118-122
Auano_23702	23.3	1-11,96-106,138-144,230-243,291-322
Auano_2371	3.1	1-4,202-208
Auano_23712	5.4	1-10,240-242
Auano_23716	0.0
Auano_23725	12.4	1-3,28-28,82-82,84-89
Auano_2373	4.8	1-10,24-32
Auano_23737	8.3	1-2,58-64,176-181
Auano_23748	4.2	1-2,208-208,210-215
Auano_23750	10.0	58-58,195-200,225-240
Auano_23760	16.7	1-15,295-335
Auano_23763	3.0	1-5,286-288
Auano_23768	41.0	70-121,151-165,174-174,176-192,214-217
Auano_23772	16.7	1-5,8-8,105-120,149-161
Auano_23780	6.0	1-3,67-70,215-239,314-319,642-642
Auano_23783	1.0	41-42
Auano_23786	13.7	70-83,229-248
Auano_23787	21.0	1-5,8-9,184-203,206-215,237-252
Auano_2379	4.6	1-1,64-78
Auano_23795	12.0	34-44,298-313,465-492,494-498
Auano_23808	4.1	1-15
Auano_23822	8.7	1-11
Auano_23825	3.9	1-4,8-8,150-150
Auano_23826	1.8	1-3,6-7
Auano_23831	2.0	1-6,8-8,470-472
Auano_23843	9.0	1-29,250-250,252-252,254-254
Auano_23845	9.0	1-17,49-51,235-235,245-245
Auano_23847	12.1	1-7,79-81
Auano_23855	16.0	1-38
Auano_23860	5.0	1-8,210-211,240-241
Auano_23874	6.8	1-3,193-204,251-252
Auano_23882	8.2	1-6,8-8,128-139,225-228
Auano_23897	1.9	318-323
Auano_23899	0.7	273-274
Auano_23900	11.9	1-15,142-143
Auano_23904	11.3	1-8,27-31,99-115
Auano_23914	14.6	1-2,11-26,148-151
Auano_23917	0.7	1-1,280-280
Auano_23922	61.0	1-9,18-34,52-94,148-240,266-267,271-272
Auano_23934	9.8	1-22,341-352,368-369
Auano_23936	12.0	1-1,49-58,115-128
Auano_23943	16.6	1-13,159-181,186-200,319-320
Auano_23946	7.1	1-6,8-9,127-127
Auano_23948	19.9	1-12,42-126
Auano_23949	12.5	1-29,241-241
Auano_23951	29.0	1-3,16-67,316-371,386-386
Auano_23960	0.0	1-1
Auano_23965	7.7	1-2,144-151,250-259
Auano_23968	10.1	1-6,8-9,42-92,155-155,312-312,437-441,508-508,790-801,818-821
Auano_23976	15.3	1-5,8-54,352-353
Auano_23994	4.2	1-6,167-167
Auano_24007	14.3	259-301
Auano_24010	4.1	1-7
Auano_24012	100.0	1-544,546-585
Auano_24013	30.7	44-58,108-114,129-154,174-194
Auano_24016	1.4	1-3
Auano_24022	3.3	1-2,39-44
Auano_24035	21.7	1-15,18-19,23-27,123-124,126-129
Auano_24042	8.3	1-3,27-43,173-177,345-353
Auano_24050	21.0	1-14,113-119,229-237,282-306,318-335,345-377,408-417,589-594,633-645,694-705
Auano_24053	9.3	1-5,8-8,25-44,292-292
Auano_24056	19.1	1-12,60-71
Auano_24064	12.5	172-181,303-323,562-601,604-608
Auano_24073	42.2	1-60,89-104,244-289
Auano_24084	13.1	107-126,237-238,258-269,280-282
Auano_24092	7.0	1-1,46-47,75-80,110-133
Auano_24094	22.8	1-8,48-59,78-93
Auano_24113	25.5	1-5,8-8,64-81,129-142,151-173,243-243
Auano_24119	0.7	1-1
Auano_24120	1.0	1-1,3-4
Auano_24123	14.0	1-6,8-10,29-54,88-102,314-317,523-533,580-588,602-622,739-749
Auano_24129	8.0	1-17,28-36
Auano_2413	9.9	1-5,29-49
Auano_24131	9.9	1-1,139-152
Auano_24138	7.4	1-9,43-44,46-47,227-230
Auano_24142	9.5	1-20,37-46,262-262,265-266,398-402
Auano_24144	2.2	1-3,8-8
Auano_24147	6.0	1-24,393-393
Auano_24154	14.5	1-22,182-186
Auano_2416	19.3	1-1,106-109,357-435
Auano_24160	1.8	1-1,269-272
Auano_24163	18.6	1-16,109-113
Auano_24165	14.0	1-4,8-8,21-33,74-80,204-207
Auano_24172	22.6	1-3,6-6,66-95,193-198,254-272,275-277,279-285
Auano_24176	9.0	1-4,8-8,85-109,136-139,141-142,234-235,480-484
Auano_24178	24.4	1-13,18-51,200-201
Auano_24188	10.7	1-4,184-194,368-369,371-372,422-441,443-452,469-469
Auano_24196	5.0	1-5,8-10,46-46,207-208,271-280,447-448
Auano_24204	3.1	1-1,76-78
Auano_24227	8.3	1-14,308-321,440-452,714-733
Auano_24239	33.2	1-84,258-258,263-265
Auano_24242	25.0	1-2,54-65,93-95,129-145,257-258,308-316,399-400,402-402,507-525,570-591,800-843,853-963,973-973
Auano_24245	6.3	1-4,8-8,125-125,127-128
Auano_24247	21.7	1-12,113-129,171-194
Auano_24262	13.0	18-32,87-91,171-173
Auano_24264	2.7	65-69,260-261
Auano_24297	0.8	1-1
Auano_24301	3.1	1-3,383-391
Auano_24304	46.0	1-8,16-63,83-98,133-135,302-419
Auano_24305	17.6	1-12,26-42,112-129,277-278
Auano_24309	3.8	6-7,11-18
Auano_24312	16.0	1-4,6-7,16-24,62-62,108-109,111-114,154-156
Auano_24316	13.8	1-1,114-131,207-217
Auano_24327	10.0	1-36,197-218,229-229,232-236
Auano_24350	7.0	1-2,305-323
Auano_24359	4.7	1-12,362-371,508-509
Auano_24362	5.0	1-5,8-9,146-155,381-382
Auano_24370	2.0	6-7,147-147
Auano_24373	4.6	1-4,8-9,13-21,395-402,542-543
Auano_2438	4.1	1-6,8-9,291-291,293-295
Auano_24389	10.0	1-11,132-138,217-220
Auano_24395	13.4	1-11,96-97
Auano_24398	21.8	1-14,99-114,239-268,280-280
Auano_24403	13.0	1-13,58-93,431-431,433-438
Auano_24404	8.9	1-8,75-75,123-126,220-225,280-284,353-360
Auano_24425	14.7	7-7,229-266
Auano_2443	3.2	1-1,345-355
Auano_24430	12.3	1-5,8-8,13-54,420-423
Auano_24431	30.0	1-5,8-10,15-25,27-46
Auano_24433	8.6	1-3,82-89,108-117,394-407
Auano_24439	5.0	1-1,14-35,598-604
Auano_24442	3.2	1-9,244-249,251-251,617-625
Auano_24448	29.6	1-31,58-63,66-66,132-132
Auano_24462	2.0	1-1,193-193,195-196
Auano_24463	12.0	1-47,567-584,605-611
Auano_24467	10.0	1-27,400-412
Auano_2447	2.2	192-192,194-197
Auano_24476	15.6	1-3,8-8,73-87,204-218
Auano_24506	10.6	1-18,121-126,223-233
Auano_24517	9.5	1-26,311-312,314-317,356-357
Auano_24518	5.0	1-6,8-9,58-66,122-135,593-593
Auano_24520	11.3	1-9,236-255,265-265
Auano_24528	33.0	1-49,82-132,670-709,725-876
Auano_24553	3.4	43-44,48-48,257-257,260-264
Auano_24555	20.7	250-314
Auano_2456	2.0	1-1,266-266,268-268,302-303
Auano_24561	22.6	1-5,8-8,51-51,278-349
Auano_24572	29.9	1-15,25-34,51-86,114-123,125-126,153-179,243-254,378-378
Auano_24579	34.5	1-15,25-54,113-117,147-160,186-202,234-249,257-272,286-305
Auano_24586	3.9	1-9,11-11,78-83,487-489
Auano_24590	9.9	1-10,137-143,196-202,204-204,326-332,387-393
Auano_24591	6.0	1-10,53-62,250-255
Auano_24596	15.0	1-1,568-588,591-652,668-688,699-700
Auano_24616	66.0	1-25,35-47,165-169,203-219,228-243,253-269,356-766
[truncated: 237,748 more rows]
