# Supplementary material for: In Silico Analysis of Correlations between Protein Disorder and Post-Translational Modifications in Algae
Source: Int J Mol Sci. 2015 Aug 20;16(8):19812–35. doi: 10.3390/ijms160819812 (PMC4581327; doi:10.3390/ijms160819812)
Supplement: Supplementary file 1 [file ijms-16-19812-s001.zip › Supplementary_data/n-glycosylation.tab]

id	n-gly_cnt	n-gly_cnt/400aa	n-gly_site
Auano_10068	NA
Auano_10071	NA
Auano_10074	NA
Auano_1009	NA
Auano_10095	NA
Auano_10097	NA
Auano_1015	NA
Auano_10168	NA
Auano_10173	NA
Auano_10190	NA
Auano_10203	NA
Auano_10207	NA
Auano_10212	NA
Auano_10217	NA
Auano_10223	NA
Auano_10230	NA
Auano_10241	NA
Auano_10270	NA
Auano_10272	NA
Auano_10275	NA
Auano_10276	NA
Auano_10278	NA
Auano_10293	NA
Auano_103	NA
Auano_10322	NA
Auano_10333	NA
Auano_10344	NA
Auano_10354	NA
Auano_10368	NA
Auano_10378	NA
Auano_10388	NA
Auano_10394	NA
Auano_1041	NA
Auano_10430	NA
Auano_10437	NA
Auano_10442	NA
Auano_10453	NA
Auano_10462	NA
Auano_10482	NA
Auano_1051	NA
Auano_10512	NA
Auano_10513	NA
Auano_10515	NA
Auano_10532	NA
Auano_10538	NA
Auano_10543	NA
Auano_10551	NA
Auano_10554	NA
Auano_10572	NA
Auano_10595	NA
Auano_10606	1	0.99	166
Auano_10610	NA
Auano_10628	NA
Auano_10632	NA
Auano_1068	NA
Auano_10680	NA
Auano_10683	NA
Auano_10699	NA
Auano_10705	NA
Auano_10706	NA
Auano_10709	NA
Auano_10716	NA
Auano_10731	NA
Auano_10764	NA
Auano_10784	NA
Auano_10808	NA
Auano_10813	NA
Auano_10815	NA
Auano_10851	NA
Auano_10854	NA
Auano_10873	NA
Auano_10874	NA
Auano_10881	NA
Auano_10893	NA
Auano_10912	NA
Auano_10939	NA
Auano_10951	NA
Auano_10953	NA
Auano_10968	NA
Auano_10990	NA
Auano_11000	NA
Auano_11009	NA
Auano_11045	NA
Auano_11050	NA
Auano_11057	NA
Auano_11098	NA
Auano_11133	NA
Auano_11136	NA
Auano_11143	NA
Auano_11148	NA
Auano_11154	NA
Auano_1116	NA
Auano_11168	NA
Auano_11187	NA
Auano_11195	NA
Auano_11203	NA
Auano_11223	NA
Auano_11234	NA
Auano_1127	NA
Auano_11273	NA
Auano_1128	NA
Auano_1129	NA
Auano_11299	NA
Auano_11312	NA
Auano_11333	NA
Auano_1134	NA
Auano_11348	NA
Auano_11358	NA
Auano_11362	NA
Auano_1138	NA
Auano_11394	NA
Auano_11396	NA
Auano_1140	NA
Auano_11416	NA
Auano_11422	NA
Auano_11435	NA
Auano_11443	NA
Auano_1146	NA
Auano_11462	NA
Auano_1147	0	0
Auano_11470	NA
Auano_11471	NA
Auano_11473	NA
Auano_11479	NA
Auano_11485	NA
Auano_11487	NA
Auano_11520	NA
Auano_11529	NA
Auano_11535	NA
Auano_11569	NA
Auano_1158	NA
Auano_11603	0	0
Auano_11604	NA
Auano_11607	NA
Auano_11609	NA
Auano_11611	NA
Auano_11634	NA
Auano_11640	NA
Auano_1165	NA
Auano_11655	NA
Auano_11702	NA
Auano_11710	NA
Auano_11722	NA
Auano_11729	NA
Auano_11749	NA
Auano_1175	NA
Auano_11755	NA
Auano_11763	NA
Auano_11765	NA
Auano_11767	NA
Auano_11777	NA
Auano_11784	NA
Auano_11794	NA
Auano_11801	NA
Auano_11816	NA
Auano_11820	NA
Auano_11829	NA
Auano_11830	NA
Auano_1185	NA
Auano_11850	NA
Auano_11851	NA
Auano_11858	NA
Auano_11871	NA
Auano_11873	NA
Auano_11887	NA
Auano_11890	NA
Auano_11896	NA
Auano_11897	NA
Auano_119	NA
Auano_11902	NA
Auano_11903	NA
Auano_11909	NA
Auano_1191	NA
Auano_11912	NA
Auano_11914	NA
Auano_11917	NA
Auano_1193	NA
Auano_11961	NA
Auano_11962	NA
Auano_11968	NA
Auano_11971	NA
Auano_11973	NA
Auano_11974	NA
Auano_11978	NA
Auano_11979	NA
Auano_11983	NA
Auano_11991	NA
Auano_12010	NA
Auano_12024	NA
Auano_1204	NA
Auano_12050	NA
Auano_12054	NA
Auano_12055	NA
Auano_12057	NA
Auano_12062	NA
Auano_1208	NA
Auano_12099	NA
Auano_12100	NA
Auano_12112	NA
Auano_12123	NA
Auano_12131	NA
Auano_12141	NA
Auano_12147	NA
Auano_12150	NA
Auano_12165	NA
Auano_12176	NA
Auano_1219	NA
Auano_12227	0	0
Auano_12238	NA
Auano_12241	NA
Auano_12244	NA
Auano_12246	NA
Auano_12250	NA
Auano_12251	NA
Auano_12252	1	1.56	164
Auano_12262	NA
Auano_12283	NA
Auano_12320	NA
Auano_12328	NA
Auano_12336	NA
Auano_12344	NA
Auano_12350	NA
Auano_12353	NA
Auano_12362	NA
Auano_12363	NA
Auano_12382	NA
Auano_12385	NA
Auano_12403	NA
Auano_12409	NA
Auano_12414	NA
Auano_12429	NA
Auano_1243	NA
Auano_12439	NA
Auano_12440	NA
Auano_12447	NA
Auano_1245	NA
Auano_12470	NA
Auano_12473	NA
Auano_12476	NA
Auano_12482	NA
Auano_12494	NA
Auano_12499	NA
Auano_12504	NA
Auano_12514	NA
Auano_12519	NA
Auano_12526	NA
Auano_12528	NA
Auano_12530	NA
Auano_12533	NA
Auano_1254	NA
Auano_12548	NA
Auano_12561	NA
Auano_12568	NA
Auano_12569	NA
Auano_12570	NA
Auano_12574	NA
Auano_12582	NA
Auano_12585	NA
Auano_12587	NA
Auano_12599	NA
Auano_1261	NA
Auano_12619	NA
Auano_12623	0	0
Auano_12634	NA
Auano_12637	NA
Auano_12663	NA
Auano_12664	NA
Auano_12693	NA
Auano_12696	NA
Auano_12712	NA
Auano_12714	NA
Auano_12738	NA
Auano_12783	NA
Auano_12795	NA
Auano_12800	NA
Auano_12803	NA
Auano_12804	NA
Auano_12817	NA
Auano_12818	NA
Auano_12834	NA
Auano_12844	NA
Auano_12856	NA
Auano_1287	NA
Auano_12877	NA
Auano_12902	NA
Auano_12910	NA
Auano_12914	NA
Auano_12916	NA
Auano_1293	NA
Auano_12944	NA
Auano_12951	NA
Auano_12956	NA
Auano_12957	NA
Auano_1296	NA
Auano_12964	NA
Auano_12967	NA
Auano_12971	NA
Auano_12972	NA
Auano_12975	NA
Auano_12986	NA
Auano_12990	NA
Auano_13007	NA
Auano_13024	NA
Auano_13028	NA
Auano_13029	NA
Auano_13083	NA
Auano_1309	NA
Auano_13102	NA
Auano_13109	NA
Auano_13121	NA
Auano_13138	NA
Auano_13143	NA
Auano_13148	NA
Auano_13162	NA
Auano_13166	NA
Auano_13173	NA
Auano_13174	NA
Auano_13176	NA
Auano_13177	NA
Auano_13178	NA
Auano_13179	NA
Auano_1318	NA
Auano_13185	NA
Auano_13189	NA
Auano_13204	NA
Auano_13218	NA
Auano_13221	NA
Auano_13224	NA
Auano_13232	NA
Auano_13243	NA
Auano_13246	NA
Auano_13257	NA
Auano_13259	NA
Auano_1326	NA
Auano_13263	NA
Auano_13267	NA
Auano_1327	NA
Auano_13271	NA
Auano_13281	NA
Auano_13292	NA
Auano_13301	NA
Auano_13311	NA
Auano_13322	NA
Auano_13348	NA
Auano_13365	NA
Auano_13369	NA
Auano_13379	NA
Auano_13380	NA
Auano_13383	NA
Auano_13413	NA
Auano_13416	NA
Auano_13422	NA
Auano_13431	NA
Auano_13433	NA
Auano_13438	NA
Auano_13446	NA
Auano_13451	NA
Auano_13453	NA
Auano_1346	NA
Auano_13462	NA
Auano_13477	NA
Auano_13488	NA
Auano_13493	NA
Auano_13498	NA
Auano_1350	NA
Auano_13505	NA
Auano_13518	NA
Auano_13525	NA
Auano_1353	NA
Auano_13553	NA
Auano_13554	NA
Auano_13576	NA
Auano_13578	NA
Auano_13581	NA
Auano_13582	NA
Auano_13593	NA
Auano_13597	NA
Auano_13600	NA
Auano_13608	NA
Auano_13618	NA
Auano_13619	NA
Auano_13620	NA
Auano_13624	NA
Auano_13628	NA
Auano_13629	NA
Auano_13633	NA
Auano_13634	NA
Auano_13640	NA
Auano_13646	NA
Auano_13668	NA
Auano_13671	NA
Auano_13675	NA
Auano_13690	NA
Auano_13698	NA
Auano_13701	NA
Auano_13713	NA
Auano_13714	NA
Auano_13753	NA
Auano_13754	NA
Auano_13761	NA
Auano_13764	NA
Auano_13765	NA
Auano_13767	NA
Auano_13789	NA
Auano_13803	NA
Auano_13838	NA
Auano_13844	NA
Auano_13851	NA
Auano_13853	NA
Auano_13865	NA
Auano_1387	NA
Auano_13917	NA
Auano_13918	NA
Auano_13930	NA
Auano_13936	NA
Auano_13949	NA
Auano_13960	NA
Auano_13964	NA
Auano_13971	NA
Auano_13972	NA
Auano_13973	NA
Auano_13974	NA
Auano_13977	NA
Auano_13990	0	0
Auano_13994	NA
Auano_14005	NA
Auano_14007	NA
Auano_14012	NA
Auano_14019	NA
Auano_14021	NA
Auano_14032	NA
Auano_14036	NA
Auano_14060	NA
Auano_14064	NA
Auano_14079	NA
Auano_14095	NA
Auano_14101	NA
Auano_14106	NA
Auano_14117	NA
Auano_14124	NA
Auano_14125	NA
Auano_14127	NA
Auano_14129	NA
Auano_14133	NA
Auano_14137	NA
Auano_14145	NA
Auano_14167	NA
Auano_14185	NA
Auano_14200	NA
Auano_14206	NA
Auano_14207	NA
Auano_14209	NA
Auano_14212	NA
Auano_14226	NA
Auano_14230	NA
Auano_14236	NA
Auano_1424	NA
Auano_14255	NA
Auano_14265	NA
Auano_14273	NA
Auano_14278	NA
Auano_14287	NA
Auano_14303	NA
Auano_1432	NA
Auano_14339	NA
Auano_14345	NA
Auano_14350	NA
Auano_14357	NA
Auano_14358	NA
Auano_14373	NA
Auano_14382	NA
Auano_14383	NA
Auano_14390	NA
Auano_14392	NA
Auano_14396	NA
Auano_14403	NA
Auano_14407	NA
Auano_14410	NA
Auano_14433	NA
Auano_14444	NA
Auano_14446	NA
Auano_14447	NA
Auano_14460	NA
Auano_14468	NA
Auano_14487	NA
Auano_14491	NA
Auano_14493	NA
Auano_14498	NA
Auano_14519	NA
Auano_14540	NA
Auano_14553	NA
Auano_14567	NA
Auano_14569	NA
Auano_14575	NA
Auano_14576	NA
Auano_14586	NA
Auano_14587	NA
Auano_14595	NA
Auano_14597	NA
Auano_14630	NA
Auano_14638	NA
Auano_14641	NA
Auano_14644	NA
Auano_14645	0	0
Auano_14652	NA
Auano_14663	NA
Auano_14671	NA
Auano_14673	NA
Auano_14688	NA
Auano_14702	NA
Auano_14720	NA
Auano_14730	NA
Auano_14741	NA
Auano_14747	NA
Auano_14748	NA
Auano_14749	NA
Auano_14750	NA
Auano_14766	NA
Auano_14776	NA
Auano_14787	NA
Auano_1481	NA
Auano_1482	NA
Auano_14836	NA
Auano_14858	NA
Auano_14862	NA
Auano_14864	NA
Auano_14865	NA
Auano_14886	NA
Auano_14888	NA
Auano_14899	NA
Auano_14925	NA
Auano_14928	NA
Auano_1493	NA
Auano_14936	NA
Auano_14945	NA
Auano_14950	NA
Auano_14958	NA
Auano_14993	NA
Auano_14994	NA
Auano_14995	NA
Auano_15004	NA
Auano_15008	NA
Auano_15016	NA
Auano_15032	NA
Auano_15034	NA
Auano_15035	NA
Auano_15038	NA
Auano_1504	NA
Auano_15050	NA
Auano_15075	NA
Auano_15079	NA
Auano_1508	NA
Auano_15080	NA
Auano_15084	NA
Auano_15088	NA
Auano_15089	NA
Auano_15090	NA
Auano_15092	NA
Auano_15095	NA
Auano_15101	NA
Auano_15117	NA
Auano_15150	NA
Auano_15156	NA
Auano_15166	NA
Auano_15168	NA
Auano_15177	NA
Auano_1519	NA
Auano_15190	NA
Auano_15199	NA
Auano_15226	NA
Auano_15232	NA
Auano_15234	NA
Auano_15235	NA
Auano_15243	NA
Auano_15245	NA
Auano_15258	NA
Auano_1526	NA
Auano_15260	NA
Auano_15275	NA
Auano_15277	NA
Auano_15293	NA
Auano_15296	NA
Auano_15300	NA
Auano_15332	NA
Auano_15336	NA
Auano_15342	NA
Auano_1535	NA
Auano_15356	NA
Auano_15361	NA
Auano_15371	NA
Auano_15378	NA
Auano_15386	NA
Auano_15388	NA
Auano_15393	NA
Auano_15418	NA
Auano_15423	NA
Auano_15424	NA
Auano_15426	NA
Auano_15432	NA
Auano_15434	NA
Auano_15450	NA
Auano_15452	NA
Auano_15453	NA
Auano_15454	NA
Auano_15476	NA
Auano_15499	NA
Auano_15503	NA
Auano_15531	NA
Auano_15540	NA
Auano_15549	NA
Auano_15552	NA
Auano_15554	NA
Auano_15555	NA
Auano_15577	NA
Auano_15583	NA
Auano_15589	NA
Auano_15598	NA
Auano_15607	NA
Auano_15609	NA
Auano_1561	NA
Auano_15620	NA
Auano_15622	NA
Auano_15631	NA
Auano_15639	NA
Auano_15646	NA
Auano_15674	NA
Auano_15676	NA
Auano_15678	NA
Auano_15687	NA
Auano_15689	0	0
Auano_15696	NA
Auano_15704	NA
Auano_15705	NA
Auano_15708	NA
Auano_15711	NA
Auano_15727	NA
Auano_15731	NA
Auano_15739	NA
Auano_15740	NA
Auano_15750	NA
Auano_15757	NA
Auano_15768	NA
Auano_15769	NA
Auano_15778	NA
Auano_15783	NA
Auano_15788	NA
Auano_15810	NA
Auano_15816	NA
Auano_15819	NA
Auano_15827	NA
Auano_15829	NA
Auano_15834	NA
Auano_15836	NA
Auano_15837	NA
Auano_15865	NA
Auano_15875	NA
Auano_15876	NA
Auano_15877	NA
Auano_15878	NA
Auano_15891	NA
Auano_15895	NA
Auano_15900	NA
Auano_15915	NA
Auano_15917	NA
Auano_15921	NA
Auano_15931	NA
Auano_15935	NA
Auano_15939	NA
Auano_15943	NA
Auano_15951	NA
Auano_15956	NA
Auano_15960	NA
Auano_15978	NA
Auano_15979	NA
Auano_15995	NA
Auano_15998	NA
Auano_16004	NA
Auano_16008	NA
Auano_16015	NA
Auano_16025	NA
Auano_16026	NA
Auano_16033	NA
Auano_16041	NA
Auano_16046	NA
Auano_16048	NA
Auano_16055	NA
Auano_16078	NA
Auano_16091	NA
Auano_16094	NA
Auano_16096	NA
Auano_16103	NA
Auano_16104	NA
Auano_16106	NA
Auano_16110	NA
Auano_16117	NA
Auano_16121	NA
Auano_16122	NA
Auano_16132	NA
Auano_16138	NA
Auano_16146	NA
Auano_16151	NA
Auano_16160	NA
Auano_16161	NA
Auano_16169	NA
Auano_16175	NA
Auano_16182	NA
Auano_16186	NA
Auano_16188	NA
Auano_16190	NA
Auano_16196	NA
Auano_16213	NA
Auano_1622	NA
Auano_16227	NA
Auano_16234	NA
Auano_16246	NA
Auano_16248	NA
Auano_16256	NA
Auano_16257	NA
Auano_16263	NA
Auano_16264	NA
Auano_16266	NA
Auano_16268	NA
Auano_16279	NA
Auano_1628	NA
Auano_16280	NA
Auano_16283	NA
Auano_16285	NA
Auano_16288	NA
Auano_16291	NA
Auano_16296	NA
Auano_16299	NA
Auano_16302	NA
Auano_16307	NA
Auano_16315	NA
Auano_16317	NA
Auano_16327	NA
Auano_16330	NA
Auano_16333	NA
Auano_16343	NA
Auano_16344	NA
Auano_16352	NA
Auano_16357	NA
Auano_16360	NA
Auano_16362	NA
Auano_16367	NA
Auano_1637	NA
Auano_16370	NA
Auano_16372	NA
Auano_16376	NA
Auano_16386	NA
Auano_16391	NA
Auano_16398	NA
Auano_16399	NA
Auano_16400	NA
Auano_16401	NA
Auano_16416	NA
Auano_16436	NA
Auano_16440	NA
Auano_16445	NA
Auano_16452	NA
Auano_16461	NA
Auano_16464	NA
Auano_16465	NA
Auano_16471	NA
Auano_1648	NA
Auano_16480	NA
Auano_16484	NA
Auano_16490	NA
Auano_16492	NA
Auano_16500	NA
Auano_16516	NA
Auano_16528	NA
Auano_16529	NA
Auano_16535	NA
Auano_16543	NA
Auano_16546	NA
Auano_16547	NA
Auano_16553	NA
Auano_16558	NA
Auano_16566	NA
Auano_16571	NA
Auano_16575	NA
Auano_16576	NA
Auano_16577	NA
Auano_16582	NA
Auano_16583	NA
Auano_16586	NA
Auano_16590	NA
Auano_16621	NA
Auano_16631	NA
Auano_16633	NA
Auano_16650	NA
Auano_16655	NA
Auano_1666	NA
Auano_16660	NA
Auano_16670	NA
Auano_16677	NA
Auano_16680	NA
Auano_16688	NA
Auano_16709	NA
Auano_16724	NA
Auano_16737	NA
Auano_1674	NA
Auano_16743	NA
Auano_16745	NA
Auano_16747	NA
Auano_16756	NA
Auano_16761	NA
Auano_16762	NA
Auano_16767	NA
Auano_16773	NA
Auano_16774	NA
Auano_16778	NA
Auano_16784	NA
Auano_16793	NA
Auano_16801	NA
Auano_16804	NA
Auano_16812	NA
Auano_16815	NA
Auano_16819	NA
Auano_16821	NA
Auano_16823	NA
Auano_16829	NA
Auano_16832	NA
Auano_16848	NA
Auano_16866	NA
Auano_16867	NA
Auano_16873	NA
Auano_16876	NA
Auano_16878	NA
Auano_16886	NA
Auano_1689	NA
Auano_16893	NA
Auano_16894	NA
Auano_16897	NA
Auano_16902	NA
Auano_16909	NA
Auano_16915	NA
Auano_16921	NA
Auano_16925	NA
Auano_16928	NA
Auano_16930	NA
Auano_16946	NA
Auano_16948	NA
Auano_16950	NA
Auano_16951	NA
Auano_16956	NA
Auano_16970	NA
Auano_16973	NA
Auano_16978	NA
Auano_16990	NA
Auano_17005	NA
Auano_17009	NA
Auano_17018	NA
Auano_17032	NA
Auano_1704	NA
Auano_17047	NA
Auano_17050	NA
Auano_17052	NA
Auano_17056	NA
Auano_17058	NA
Auano_17062	NA
Auano_17068	NA
Auano_17073	NA
Auano_17075	NA
Auano_17078	NA
Auano_17080	NA
Auano_17100	NA
Auano_17107	NA
Auano_17115	NA
Auano_17118	NA
Auano_17128	NA
Auano_1713	NA
Auano_17140	NA
Auano_17141	NA
Auano_17150	NA
Auano_1716	NA
Auano_17164	NA
Auano_1717	NA
Auano_17170	NA
Auano_17171	NA
Auano_17179	NA
Auano_17195	NA
Auano_17197	NA
Auano_17211	NA
Auano_17217	NA
Auano_17219	NA
Auano_1722	NA
Auano_17223	NA
Auano_17224	NA
Auano_17242	NA
Auano_17250	NA
Auano_17259	NA
Auano_17267	NA
Auano_17271	NA
Auano_17290	NA
Auano_17309	NA
Auano_17310	NA
Auano_17312	NA
Auano_17315	NA
Auano_17318	NA
Auano_17325	NA
Auano_17329	NA
Auano_17331	NA
Auano_17342	NA
Auano_17360	NA
Auano_17363	NA
Auano_17366	NA
Auano_17370	NA
Auano_17375	NA
Auano_17376	NA
Auano_17377	NA
Auano_1738	NA
Auano_17384	NA
Auano_17385	NA
Auano_17386	NA
Auano_17393	NA
Auano_17394	NA
Auano_17402	NA
Auano_17413	NA
Auano_17417	NA
Auano_17437	NA
Auano_17458	NA
Auano_17462	NA
Auano_17464	NA
Auano_17468	NA
Auano_17497	NA
Auano_17503	NA
Auano_17508	NA
Auano_1751	NA
Auano_17513	NA
Auano_17524	NA
Auano_17528	NA
Auano_17531	NA
Auano_17538	NA
Auano_17545	0	0
Auano_17549	NA
Auano_17564	NA
Auano_17567	NA
Auano_17570	NA
Auano_17572	NA
Auano_17573	NA
Auano_17577	NA
Auano_17580	NA
Auano_17585	NA
Auano_17601	NA
Auano_17602	NA
Auano_17606	NA
Auano_17607	NA
Auano_1761	NA
Auano_17617	NA
Auano_17647	NA
Auano_17649	NA
Auano_17657	NA
Auano_17658	0	0
Auano_17669	NA
Auano_1767	NA
Auano_17670	NA
Auano_17677	NA
Auano_17678	NA
Auano_17683	NA
Auano_17686	NA
Auano_17695	NA
Auano_17697	NA
Auano_17699	NA
Auano_1770	NA
Auano_17700	NA
Auano_17701	NA
Auano_17706	NA
Auano_1771	NA
Auano_17715	NA
Auano_17718	NA
Auano_17721	NA
Auano_17728	NA
Auano_17739	NA
Auano_17741	NA
Auano_17742	NA
Auano_17746	NA
Auano_17752	NA
Auano_17754	NA
Auano_17769	NA
Auano_17773	NA
Auano_17776	NA
Auano_17777	NA
Auano_17782	NA
Auano_17788	NA
Auano_17796	NA
Auano_17811	NA
Auano_17814	NA
Auano_17821	NA
Auano_17827	NA
Auano_17832	NA
Auano_17838	NA
Auano_17839	NA
Auano_17849	NA
Auano_17852	NA
Auano_17856	NA
Auano_17857	NA
Auano_17864	NA
Auano_17865	NA
Auano_17878	NA
Auano_17881	NA
Auano_17889	NA
Auano_1789	NA
Auano_17896	NA
Auano_17897	NA
Auano_17901	NA
Auano_17903	NA
Auano_17904	NA
Auano_17908	NA
Auano_17910	NA
Auano_17911	NA
Auano_17914	NA
Auano_17929	NA
Auano_17941	NA
Auano_17948	NA
Auano_17949	NA
Auano_1796	NA
Auano_17975	NA
Auano_17981	NA
Auano_17985	NA
Auano_17987	NA
Auano_17988	NA
Auano_17992	NA
Auano_17993	NA
Auano_18022	NA
Auano_18026	NA
Auano_18035	NA
Auano_18036	NA
Auano_18037	NA
Auano_18038	NA
Auano_18047	NA
Auano_18065	NA
Auano_18078	NA
Auano_18085	NA
Auano_18086	NA
Auano_18090	NA
Auano_18098	NA
Auano_18107	NA
Auano_18112	NA
Auano_18118	NA
Auano_18120	NA
Auano_18130	NA
Auano_18133	NA
Auano_18141	NA
Auano_18161	NA
Auano_18174	NA
Auano_18178	NA
Auano_1818	NA
Auano_1821	NA
Auano_1822	NA
Auano_18222	NA
Auano_18244	NA
Auano_18285	NA
Auano_18298	NA
Auano_18312	NA
Auano_18314	NA
Auano_18328	NA
Auano_18335	NA
Auano_18340	NA
Auano_18344	NA
Auano_18349	1	1.39	63
Auano_1835	NA
Auano_18360	NA
Auano_18365	NA
Auano_18372	NA
Auano_18373	NA
Auano_18376	NA
Auano_18383	NA
Auano_18385	NA
Auano_18387	NA
Auano_18389	NA
Auano_18391	NA
Auano_18401	NA
Auano_18403	NA
Auano_18406	NA
Auano_18419	NA
Auano_18430	NA
Auano_18432	NA
Auano_18435	NA
Auano_18438	NA
Auano_18442	NA
Auano_18463	NA
Auano_18466	NA
Auano_18470	NA
Auano_18478	NA
Auano_18481	NA
Auano_18483	NA
Auano_18489	NA
Auano_18502	NA
Auano_18505	NA
Auano_18509	NA
Auano_18516	NA
Auano_18559	NA
Auano_18563	NA
Auano_18573	NA
Auano_18580	NA
Auano_18589	1	1.14	159
Auano_18592	NA
Auano_18595	NA
Auano_18609	NA
Auano_18611	NA
Auano_18629	0	0
Auano_18632	NA
Auano_18647	NA
Auano_18663	NA
Auano_18664	NA
Auano_18666	1	1.16	32
Auano_18668	NA
Auano_18669	NA
Auano_18676	NA
Auano_18687	NA
Auano_18711	NA
Auano_18713	NA
Auano_18724	NA
Auano_18727	NA
Auano_18740	NA
Auano_18748	NA
Auano_1875	NA
Auano_18768	NA
Auano_18770	NA
Auano_18774	NA
Auano_18778	NA
Auano_18779	NA
Auano_18780	NA
Auano_18785	NA
Auano_18789	NA
Auano_18800	NA
Auano_18821	NA
Auano_1883	NA
Auano_18834	NA
Auano_18852	NA
Auano_18863	NA
Auano_18873	NA
Auano_18874	1	1.61	66
Auano_18886	NA
Auano_18887	NA
Auano_18888	NA
Auano_18912	NA
Auano_18914	NA
Auano_18917	NA
Auano_18921	NA
Auano_18923	NA
Auano_18924	NA
Auano_18927	4	3.05	240,305,387,522
Auano_18929	1	1.08	322
Auano_18932	NA
Auano_18940	NA
Auano_1895	NA
Auano_18954	NA
Auano_18955	0	0
Auano_18958	NA
Auano_18967	1	1.02	138
Auano_18981	NA
Auano_18982	NA
Auano_18992	0	0
Auano_19006	NA
Auano_19007	NA
Auano_19010	NA
Auano_19015	NA
Auano_19030	NA
Auano_19032	0	0
Auano_19034	NA
Auano_19038	NA
Auano_19042	NA
Auano_19051	NA
Auano_19053	NA
Auano_19073	NA
Auano_19080	NA
Auano_19081	NA
Auano_19085	NA
Auano_19103	NA
Auano_19109	NA
Auano_19112	NA
Auano_19125	2	2.62	86,272
Auano_1914	NA
Auano_19143	NA
Auano_19147	1	1.9	90
Auano_19161	NA
Auano_19162	NA
Auano_19173	NA
Auano_19187	NA
Auano_19189	NA
Auano_19193	NA
Auano_19207	NA
Auano_19213	NA
Auano_19231	NA
Auano_19233	0	0
Auano_19240	NA
Auano_19250	NA
Auano_19265	0	0
Auano_1928	NA
Auano_19281	NA
Auano_19287	NA
Auano_19295	NA
Auano_1930	NA
Auano_19300	NA
Auano_19329	NA
Auano_19341	NA
Auano_19346	NA
Auano_19347	NA
Auano_19358	NA
Auano_19370	NA
Auano_19377	NA
Auano_19379	NA
Auano_19380	NA
Auano_19388	NA
Auano_19390	NA
Auano_19403	NA
Auano_19411	NA
Auano_19413	NA
Auano_19422	NA
Auano_19424	NA
Auano_19426	NA
Auano_19467	NA
Auano_19481	NA
Auano_19500	NA
Auano_19504	0	0
Auano_19506	NA
Auano_19509	NA
Auano_19510	NA
Auano_19513	NA
Auano_19517	NA
Auano_19518	NA
Auano_19522	NA
Auano_19529	NA
Auano_19538	NA
Auano_19545	NA
Auano_19548	NA
Auano_19561	NA
Auano_19564	NA
Auano_19568	NA
Auano_1957	NA
Auano_19572	0	0
Auano_19576	NA
Auano_19581	NA
Auano_19587	NA
Auano_19589	1	3.05	37
Auano_19592	NA
Auano_19598	0	0
Auano_19604	NA
Auano_19609	NA
Auano_19610	NA
Auano_19616	NA
Auano_19620	NA
Auano_19622	NA
Auano_19628	NA
Auano_19631	NA
Auano_19633	NA
Auano_1964	NA
Auano_19641	NA
Auano_19645	NA
Auano_1966	NA
Auano_19666	NA
Auano_19673	NA
Auano_19681	NA
Auano_19692	NA
Auano_19704	NA
Auano_19710	NA
Auano_19712	NA
Auano_19726	NA
Auano_19728	NA
Auano_19739	NA
Auano_19744	NA
Auano_19746	NA
Auano_19747	NA
Auano_19755	1	0.82	349
Auano_19765	NA
Auano_19770	NA
Auano_19771	NA
Auano_19775	NA
Auano_19802	NA
Auano_19812	0	0
Auano_19820	NA
Auano_19832	NA
Auano_19845	0	0
Auano_19850	1	1.06	206
Auano_19864	NA
Auano_19873	NA
Auano_19876	NA
Auano_19883	NA
Auano_19887	NA
Auano_19888	NA
Auano_19894	NA
Auano_19895	NA
Auano_19900	NA
Auano_19907	0	0
Auano_19909	NA
Auano_19914	NA
Auano_19915	NA
Auano_19916	NA
Auano_19920	NA
Auano_19925	NA
Auano_19929	NA
Auano_19938	NA
Auano_19942	NA
Auano_19943	NA
Auano_19947	4	5.41	46,102,215,279
Auano_1996	NA
Auano_19966	NA
Auano_19973	NA
Auano_19981	NA
Auano_19997	NA
Auano_200	NA
Auano_20001	NA
Auano_20025	NA
Auano_20031	NA
Auano_20037	NA
Auano_20040	NA
Auano_20041	NA
Auano_20043	NA
Auano_20044	NA
Auano_20050	NA
Auano_20051	NA
Auano_20061	NA
Auano_20069	0	0
Auano_20079	NA
Auano_20091	NA
Auano_20103	NA
Auano_20106	NA
Auano_20121	NA
Auano_2013	NA
Auano_20155	NA
Auano_20163	NA
Auano_20164	NA
Auano_20166	NA
Auano_20168	NA
Auano_20180	NA
Auano_20181	NA
Auano_20184	0	0
Auano_20205	NA
Auano_20206	NA
Auano_20216	NA
Auano_20218	NA
Auano_20224	NA
Auano_20231	NA
Auano_20235	NA
Auano_20236	NA
Auano_20237	NA
Auano_20238	NA
Auano_20254	NA
Auano_20258	0	0
Auano_20259	NA
Auano_20265	NA
Auano_20268	NA
Auano_20277	NA
Auano_20280	NA
Auano_20283	NA
Auano_20291	0	0
Auano_20293	NA
Auano_20306	NA
Auano_20331	NA
Auano_20334	NA
Auano_20337	NA
Auano_20340	NA
Auano_20345	NA
Auano_20350	1	1.07	128
Auano_20352	1	2.03	191
Auano_20361	NA
Auano_20370	NA
Auano_20371	NA
Auano_20379	NA
Auano_20383	NA
Auano_2040	NA
Auano_20412	NA
Auano_20418	NA
Auano_20439	NA
Auano_20443	NA
Auano_20447	NA
Auano_20459	NA
Auano_20460	NA
Auano_20462	NA
Auano_20469	NA
Auano_20477	NA
Auano_20486	NA
Auano_20488	NA
Auano_20492	NA
Auano_20493	NA
Auano_20495	NA
Auano_20496	NA
Auano_205	NA
Auano_20502	NA
Auano_20508	NA
Auano_20530	NA
Auano_20539	NA
Auano_20543	NA
Auano_20552	NA
Auano_20559	NA
Auano_20560	NA
Auano_20561	NA
Auano_20567	NA
Auano_20568	NA
Auano_2057	NA
Auano_20571	NA
Auano_20573	0	0
Auano_20577	NA
Auano_20579	NA
Auano_20581	NA
Auano_20614	NA
Auano_20630	NA
Auano_20632	NA
Auano_20636	NA
Auano_20639	NA
Auano_2065	NA
Auano_20672	NA
Auano_20673	NA
Auano_20677	NA
Auano_20690	NA
Auano_20698	NA
Auano_20700	NA
Auano_20702	NA
Auano_20714	NA
Auano_20717	NA
Auano_20729	NA
Auano_20733	NA
Auano_20734	NA
Auano_20741	NA
Auano_20744	NA
Auano_20752	NA
Auano_20758	NA
Auano_20770	NA
Auano_20775	NA
Auano_20785	NA
Auano_20787	NA
Auano_20791	NA
Auano_20797	NA
Auano_20802	0	0
Auano_20811	NA
Auano_20812	NA
Auano_20814	3	3.48	73,128,245
Auano_20828	NA
Auano_20831	NA
Auano_20832	NA
Auano_20838	NA
Auano_20854	NA
Auano_20855	NA
Auano_20863	NA
Auano_20866	NA
Auano_20867	NA
Auano_20870	NA
Auano_20871	NA
Auano_20875	NA
Auano_20884	NA
Auano_20889	NA
Auano_20898	NA
Auano_20899	NA
Auano_2090	NA
Auano_20912	NA
Auano_20923	NA
Auano_20929	NA
Auano_2093	NA
Auano_2094	NA
Auano_20948	NA
Auano_20953	NA
Auano_20955	NA
Auano_20956	NA
Auano_20958	NA
Auano_20969	NA
Auano_20970	NA
Auano_20990	NA
Auano_21006	NA
Auano_21010	NA
Auano_21033	0	0
Auano_21037	NA
Auano_21046	NA
Auano_2105	NA
Auano_21060	NA
Auano_21062	NA
Auano_21065	NA
Auano_21068	NA
Auano_21086	NA
Auano_21097	NA
Auano_21107	NA
Auano_21109	NA
Auano_21113	NA
Auano_21121	NA
Auano_21131	8	4.41	110,153,178,278,374,472,607,664
Auano_21140	NA
Auano_21145	NA
Auano_21146	NA
Auano_21160	NA
Auano_21177	NA
Auano_21199	NA
Auano_21207	NA
Auano_21219	NA
Auano_21220	NA
Auano_21222	0	0
Auano_21223	NA
Auano_21261	NA
Auano_21262	NA
Auano_21269	NA
Auano_21273	NA
Auano_21274	0	0
Auano_21277	NA
Auano_21287	NA
Auano_21288	NA
Auano_21291	NA
Auano_21303	NA
Auano_21311	NA
Auano_21315	NA
Auano_2132	NA
Auano_21320	NA
Auano_21325	NA
Auano_21342	NA
Auano_21350	NA
Auano_21353	NA
Auano_21357	NA
Auano_21376	NA
Auano_21380	NA
Auano_21394	NA
Auano_21400	4	5.16	52,109,187,215
Auano_21408	0	0
Auano_21412	1	0.92	41
Auano_21418	NA
Auano_21424	4	4.68	61,119,147,240
Auano_21458	NA
Auano_21477	NA
Auano_21478	NA
Auano_21481	NA
Auano_21483	NA
Auano_21485	NA
Auano_21487	NA
Auano_21490	NA
Auano_21491	NA
Auano_21497	NA
Auano_21499	NA
Auano_21507	NA
Auano_21512	NA
Auano_21514	NA
Auano_21516	NA
Auano_21520	NA
Auano_21524	NA
Auano_2155	NA
Auano_21551	0	0
Auano_21559	NA
Auano_21560	NA
Auano_21587	NA
Auano_21590	NA
Auano_21597	NA
Auano_21604	NA
Auano_21606	NA
Auano_21609	NA
Auano_21633	NA
Auano_21676	NA
Auano_2169	NA
Auano_21695	0	0
Auano_21703	NA
Auano_21710	NA
Auano_21714	NA
Auano_21720	NA
Auano_21732	NA
Auano_21736	NA
Auano_21746	NA
Auano_21755	NA
Auano_21759	NA
Auano_21763	NA
Auano_21771	NA
Auano_21779	NA
Auano_2178	NA
Auano_21780	NA
Auano_21789	NA
Auano_21790	NA
Auano_21798	NA
Auano_21799	NA
Auano_21801	NA
Auano_21803	NA
Auano_2181	NA
Auano_21818	NA
Auano_21819	NA
Auano_21828	NA
Auano_21835	0	0
Auano_2184	NA
Auano_21841	1	0.9	219
Auano_21842	NA
Auano_2185	NA
Auano_21854	NA
Auano_21856	NA
Auano_2187	NA
Auano_21872	NA
Auano_21877	3	0.92	665,760,891
Auano_21881	NA
Auano_21886	NA
Auano_2189	NA
Auano_21898	NA
Auano_21900	NA
Auano_21914	NA
Auano_21920	NA
Auano_21921	NA
Auano_21923	NA
Auano_2193	NA
Auano_21935	NA
Auano_21939	NA
Auano_21944	NA
Auano_21947	NA
Auano_21951	NA
Auano_21953	NA
Auano_21962	NA
Auano_21964	NA
Auano_21967	NA
Auano_21970	2	1.79	208,211
Auano_21972	NA
Auano_21992	NA
Auano_21998	NA
Auano_220	NA
Auano_2200	NA
Auano_22001	2	3.56	87,160
Auano_22021	NA
Auano_22029	NA
Auano_22034	NA
Auano_22037	2	2.15	213,350
Auano_22040	NA
Auano_22043	NA
Auano_22046	NA
Auano_22047	NA
Auano_22049	NA
Auano_22056	NA
Auano_22058	NA
Auano_22059	NA
Auano_22062	NA
Auano_22066	0	0
Auano_22067	NA
Auano_22068	NA
Auano_22069	NA
Auano_22083	NA
Auano_22094	NA
Auano_22105	NA
Auano_22111	NA
Auano_22116	NA
Auano_22120	NA
Auano_22129	NA
Auano_2213	NA
Auano_22136	NA
Auano_22165	NA
Auano_22169	NA
Auano_22177	1	0.36	72
Auano_22180	NA
Auano_22182	NA
Auano_22183	NA
Auano_22188	NA
Auano_22189	NA
Auano_22191	NA
Auano_22193	NA
Auano_22203	NA
Auano_22206	NA
Auano_22241	NA
Auano_22249	NA
Auano_22252	NA
Auano_22258	NA
Auano_22269	NA
Auano_2228	NA
Auano_22280	2	1.24	127,448
Auano_22290	NA
Auano_22298	NA
Auano_22299	NA
Auano_22311	NA
Auano_22327	NA
Auano_22328	NA
Auano_22331	NA
Auano_22332	NA
Auano_22340	NA
Auano_22348	NA
Auano_22351	NA
Auano_22353	NA
Auano_22354	NA
Auano_22356	NA
Auano_22357	NA
Auano_22358	NA
Auano_22362	NA
Auano_22374	NA
Auano_22375	NA
Auano_22386	0	0
Auano_22416	NA
Auano_22417	NA
Auano_22426	NA
Auano_22441	NA
Auano_2245	NA
Auano_22474	NA
Auano_22479	NA
Auano_22487	NA
Auano_22488	NA
Auano_22498	NA
Auano_22501	NA
Auano_22507	NA
Auano_22512	NA
Auano_22513	NA
Auano_22516	NA
Auano_22518	NA
Auano_22521	NA
Auano_22539	NA
Auano_22544	0	0
Auano_22552	NA
Auano_22559	NA
Auano_22562	NA
Auano_22563	NA
Auano_22564	NA
Auano_22572	2	1.55	204,361
Auano_22578	NA
Auano_22605	NA
Auano_22613	NA
Auano_22615	NA
Auano_22616	NA
Auano_2262	NA
Auano_22626	NA
Auano_22631	NA
Auano_22633	NA
Auano_22645	NA
Auano_22652	NA
Auano_22657	NA
Auano_22659	NA
Auano_2266	NA
Auano_22691	NA
Auano_2270	NA
Auano_22705	NA
Auano_22710	NA
Auano_22720	NA
Auano_22728	NA
Auano_22734	NA
Auano_22749	3	2.61	61,173,212
Auano_22759	NA
Auano_22764	NA
Auano_22773	NA
Auano_22796	NA
Auano_22798	NA
Auano_2280	NA
Auano_22805	NA
Auano_22806	NA
Auano_22815	NA
Auano_22824	NA
Auano_22846	NA
Auano_22848	NA
Auano_22852	NA
Auano_22865	NA
Auano_22870	NA
Auano_22875	NA
Auano_22889	NA
Auano_22914	NA
Auano_22926	NA
Auano_22930	NA
Auano_22932	NA
Auano_22946	NA
Auano_22949	NA
Auano_2295	NA
Auano_22951	1	2.67	94
Auano_22961	NA
Auano_22962	NA
Auano_22965	NA
Auano_22969	NA
Auano_22979	NA
Auano_2298	NA
Auano_22987	NA
Auano_22988	NA
Auano_22992	NA
Auano_2300	NA
Auano_23002	NA
Auano_23003	NA
Auano_23013	NA
Auano_23014	NA
Auano_23026	NA
Auano_23034	0	0
Auano_23035	1	0.84	375
Auano_23037	NA
Auano_23039	NA
Auano_23050	NA
Auano_23053	NA
Auano_23056	NA
Auano_23064	NA
Auano_2307	NA
Auano_23074	NA
Auano_23083	NA
Auano_23087	NA
Auano_23090	NA
Auano_23096	NA
Auano_231	NA
Auano_23104	NA
Auano_23105	NA
Auano_2311	NA
Auano_23116	NA
Auano_23121	NA
Auano_23137	NA
Auano_2314	NA
Auano_23143	NA
Auano_23158	NA
Auano_23177	NA
Auano_23206	NA
Auano_23211	NA
Auano_23222	NA
Auano_2324	NA
Auano_23241	NA
Auano_23252	NA
Auano_23254	NA
Auano_23258	NA
Auano_23262	NA
Auano_23269	NA
Auano_23275	NA
Auano_23276	NA
Auano_23282	NA
Auano_23294	NA
Auano_2330	NA
Auano_23303	NA
Auano_23304	NA
Auano_23305	NA
Auano_23309	NA
Auano_23319	NA
Auano_23338	NA
Auano_23341	NA
Auano_23344	NA
Auano_23345	NA
Auano_23346	1	1.01	66
Auano_23356	NA
Auano_23360	NA
Auano_23365	NA
Auano_23373	NA
Auano_23375	NA
Auano_23381	NA
Auano_2339	NA
Auano_23390	NA
Auano_23403	NA
Auano_23404	0	0
Auano_23434	NA
Auano_23438	0	0
Auano_23445	NA
Auano_23449	NA
Auano_23458	NA
Auano_23464	2	2.45	43,163
Auano_23472	NA
Auano_23476	NA
Auano_23507	NA
Auano_23508	NA
Auano_23509	NA
Auano_23512	NA
Auano_23515	NA
Auano_23523	NA
Auano_23531	NA
Auano_23536	NA
Auano_23554	NA
Auano_23563	NA
Auano_23570	NA
Auano_23571	NA
Auano_23580	NA
Auano_23587	NA
Auano_2359	NA
Auano_23593	2	1.66	333,359
Auano_2360	NA
Auano_23601	NA
Auano_23610	NA
Auano_23618	NA
Auano_23619	NA
Auano_23622	NA
Auano_23630	NA
Auano_23649	NA
Auano_23653	1	0.65	287
Auano_23667	NA
Auano_23670	0	0
Auano_23682	NA
Auano_23690	NA
Auano_23692	NA
Auano_23702	NA
Auano_2371	NA
Auano_23712	NA
Auano_23716	NA
Auano_23725	NA
Auano_2373	NA
Auano_23737	NA
Auano_23748	NA
Auano_23750	NA
Auano_23760	NA
Auano_23763	NA
Auano_23768	NA
Auano_23772	NA
Auano_23780	2	1.25	284,312
Auano_23783	NA
Auano_23786	NA
Auano_23787	NA
Auano_2379	0	0
Auano_23795	NA
Auano_23808	NA
Auano_23822	NA
Auano_23825	NA
Auano_23826	NA
Auano_23831	3	2.54	46,116,282
Auano_23843	NA
Auano_23845	NA
Auano_23847	NA
Auano_23855	0	0
Auano_23860	NA
Auano_23874	NA
Auano_23882	NA
Auano_23897	NA
Auano_23899	NA
Auano_23900	NA
Auano_23904	NA
Auano_23914	0	0
Auano_23917	NA
Auano_23922	NA
Auano_23934	NA
Auano_23936	NA
Auano_23943	NA
Auano_23946	NA
Auano_23948	NA
Auano_23949	NA
Auano_23951	NA
Auano_23960	NA
Auano_23965	NA
Auano_23968	NA
Auano_23976	0	0
Auano_23994	NA
Auano_24007	NA
Auano_24010	NA
Auano_24012	NA
Auano_24013	1	1.78	144
Auano_24016	NA
Auano_24022	NA
Auano_24035	NA
Auano_24042	NA
Auano_24050	NA
Auano_24053	0	0
Auano_24056	NA
Auano_24064	1	0.66	413
Auano_24073	NA
Auano_24084	NA
Auano_24092	NA
Auano_24094	NA
Auano_24113	NA
Auano_24119	NA
Auano_24120	7	7.2	190,223,235,246,252,288,334
Auano_24123	NA
Auano_24129	NA
Auano_2413	NA
Auano_24131	NA
Auano_24138	0	0
Auano_24142	NA
Auano_24144	NA
Auano_24147	NA
Auano_24154	NA
Auano_2416	NA
Auano_24160	NA
Auano_24163	NA
Auano_24165	NA
Auano_24172	NA
Auano_24176	NA
Auano_24178	NA
Auano_24188	NA
Auano_24196	NA
Auano_24204	NA
Auano_24227	NA
Auano_24239	NA
Auano_24242	NA
Auano_24245	NA
Auano_24247	NA
Auano_24262	NA
Auano_24264	NA
Auano_24297	NA
Auano_24301	NA
Auano_24304	NA
Auano_24305	NA
Auano_24309	NA
Auano_24312	NA
Auano_24316	NA
Auano_24327	NA
Auano_24350	NA
Auano_24359	NA
Auano_24362	NA
Auano_24370	NA
Auano_24373	NA
Auano_2438	NA
Auano_24389	NA
Auano_24395	NA
Auano_24398	NA
Auano_24403	NA
Auano_24404	NA
Auano_24425	NA
Auano_2443	NA
Auano_24430	1	0.95	280
Auano_24431	NA
Auano_24433	NA
Auano_24439	0	0
Auano_24442	NA
Auano_24448	NA
Auano_24462	NA
Auano_24463	NA
Auano_24467	NA
Auano_2447	NA
Auano_24476	NA
Auano_24506	NA
Auano_24517	NA
Auano_24518	NA
Auano_24520	NA
Auano_24528	NA
Auano_24553	NA
Auano_24555	NA
Auano_2456	NA
Auano_24561	NA
Auano_24572	NA
Auano_24579	NA
Auano_24586	NA
Auano_24590	NA
Auano_24591	NA
Auano_24596	NA
Auano_24616	NA
[truncated: 237,748 more rows]
