# Supplementary material for: In Silico Analysis of Correlations between Protein Disorder and Post-Translational Modifications in Algae
Source: Int J Mol Sci. 2015 Aug 20;16(8):19812–35. doi: 10.3390/ijms160819812 (PMC4581327; doi:10.3390/ijms160819812)
Supplement: Supplementary file 1 [file ijms-16-19812-s001.zip › Supplementary_data/o-glycosylation.tab]

id	o-gly_cnt	o-gly_cnt/400aa	o-gly_site
Auano_10068	2	0.81	278,903
Auano_10071	5	1.94	148,286,458,686,846
Auano_10074	0	0.00
Auano_1009	0	0.00
Auano_10095	4	1.72	44,529,765,865
Auano_10097	2	0.79	121,919
Auano_1015	0	0.00
Auano_10168	1	0.50	735
Auano_10173	4	1.92	467,492,531,623
Auano_10190	0	0.00
Auano_10203	0	0.00
Auano_10207	2	1.18	351,674
Auano_10212	2	1.11	120,474
Auano_10217	2	1.02	103,461
Auano_10223	2	1.30	39,300
Auano_10230	0	0.00
Auano_10241	0	0.00
Auano_10270	1	0.79	242
Auano_10272	0	0.00
Auano_10275	2	1.10	265,687
Auano_10276	1	0.79	167
Auano_10278	1	3.92	36
Auano_10293	0	0.00
Auano_103	4	1.41	287,515,660,713
Auano_10322	3	1.98	332,349,514
Auano_10333	0	0.00
Auano_10344	3	1.74	73,597,614
Auano_10354	4	2.37	176,446,512,540
Auano_10368	0	0.00
Auano_10378	1	0.67	119
Auano_10388	0	0.00
Auano_10394	0	0.00
Auano_1041	0	0.00
Auano_10430	5	3.56	102,306,344,417,444
Auano_10437	3	1.74	220,408,498
Auano_10442	0	0.00
Auano_10453	0	0.00
Auano_10462	0	0.00
Auano_10482	0	0.00
Auano_1051	1	0.75	215
Auano_10512	0	0.00
Auano_10513	3	2.52	129,283,358
Auano_10515	1	0.75	126
Auano_10532	0	0.00
Auano_10538	0	0.00
Auano_10543	4	3.64	87,108,208,326
Auano_10551	0	0.00
Auano_10554	0	0.00
Auano_10572	0	0.00
Auano_10595	1	0.78	243
Auano_10606	0	0.00
Auano_10610	0	0.00
Auano_10628	0	0.00
Auano_10632	0	0.00
Auano_1068	1	0.83	303
Auano_10680	0	0.00
Auano_10683	1	0.93	404
Auano_10699	1	0.74	353
Auano_10705	2	1.66	135,381
Auano_10706	1	1.11	291
Auano_10709	0	0.00
Auano_10716	1	0.85	207
Auano_10731	1	0.85	30
Auano_10764	1	1.41	175
Auano_10784	4	3.35	121,279,342,448
Auano_10808	0	0.00
Auano_10813	2	1.63	234,248
Auano_10815	1	0.98	7
Auano_10851	0	0.00
Auano_10854	0	0.00
Auano_10873	2	1.55	181,231
Auano_10874	2	1.97	175,265
Auano_10881	2	1.90	96,363
Auano_10893	2	2.77	3,27
Auano_10912	2	1.77	69,213
Auano_10939	1	0.82	170
Auano_10951	0	0.00
Auano_10953	2	1.68	377,461
Auano_10968	0	0.00
Auano_10990	0	0.00
Auano_11000	0	0.00
Auano_11009	0	0.00
Auano_11045	0	0.00
Auano_11050	1	1.01	33
Auano_11057	1	1.09	138
Auano_11098	2	1.89	82,321
Auano_11133	0	0.00
Auano_11136	0	0.00
Auano_11143	4	3.70	27,199,348,361
Auano_11148	0	0.00
Auano_11154	0	0.00
Auano_1116	1	0.62	495
Auano_11168	0	0.00
Auano_11187	0	0.00
Auano_11195	0	0.00
Auano_11203	0	0.00
Auano_11223	0	0.00
Auano_11234	0	0.00
Auano_1127	1	0.87	401
Auano_11273	0	0.00
Auano_1128	0	0.00
Auano_1129	0	0.00
Auano_11299	0	0.00
Auano_11312	0	0.00
Auano_11333	1	1.17	299
Auano_1134	1	0.76	19
Auano_11348	1	1.48	99
Auano_11358	2	2.40	66,180
Auano_11362	0	0.00
Auano_1138	1	1.09	353
Auano_11394	0	0.00
Auano_11396	0	0.00
Auano_1140	0	0.00
Auano_11416	0	0.00
Auano_11422	4	5.11	82,150,165,181
Auano_11435	2	2.59	156,294
Auano_11443	0	0.00
Auano_1146	2	1.36	448,572
Auano_11462	0	0.00
Auano_1147	1	0.86	347
Auano_11470	0	0.00
Auano_11471	1	1.04	220
Auano_11473	1	0.94	173
Auano_11479	3	2.88	160,283,388
Auano_11485	2	2.18	230,250
Auano_11487	0	0.00
Auano_11520	2	2.09	245,355
Auano_11529	3	3.51	60,79,92
Auano_11535	0	0.00
Auano_11569	1	1.18	52
Auano_1158	0	0.00
Auano_11603	0	0.00
Auano_11604	1	1.07	48
Auano_11607	1	0.96	205
Auano_11609	1	0.97	144
Auano_11611	1	1.39	153
Auano_11634	1	1.17	323
Auano_11640	0	0.00
Auano_1165	1	0.82	251
Auano_11655	0	0.00
Auano_11702	0	0.00
Auano_11710	0	0.00
Auano_11722	0	0.00
Auano_11729	0	0.00
Auano_11749	1	1.11	25
Auano_1175	3	2.77	27,48,114
Auano_11755	0	0.00
Auano_11763	0	0.00
Auano_11765	1	0.98	192
Auano_11767	0	0.00
Auano_11777	1	1.13	19
Auano_11784	2	2.27	290,316
Auano_11794	1	1.10	332
Auano_11801	0	0.00
Auano_11816	0	0.00
Auano_11820	1	1.12	39
Auano_11829	3	4.18	69,157,282
Auano_11830	0	0.00
Auano_1185	0	0.00
Auano_11850	1	1.50	145
Auano_11851	0	0.00
Auano_11858	0	0.00
Auano_11871	3	3.83	89,132,195
Auano_11873	4	4.00	53,81,195,367
Auano_11887	0	0.00
Auano_11890	0	0.00
Auano_11896	1	1.09	69
Auano_11897	0	0.00
Auano_119	4	1.28	51,376,395,1092
Auano_11902	1	1.50	232
Auano_11903	1	1.45	272
Auano_11909	0	0.00
Auano_1191	1	0.97	230
Auano_11912	0	0.00
Auano_11914	1	1.04	106
Auano_11917	1	1.08	334
Auano_1193	1	0.88	150
Auano_11961	1	1.51	105
Auano_11962	0	0.00
Auano_11968	2	2.17	16,71
Auano_11971	0	0.00
Auano_11973	2	2.70	161,276
Auano_11974	1	1.21	80
Auano_11978	2	2.24	180,234
Auano_11979	0	0.00
Auano_11983	0	0.00
Auano_11991	1	1.03	36
Auano_12010	1	1.72	114
Auano_12024	1	1.25	193
Auano_1204	1	0.77	296
Auano_12050	0	0.00
Auano_12054	0	0.00
Auano_12055	0	0.00
Auano_12057	3	3.36	129,188,233
Auano_12062	1	1.24	291
Auano_1208	1	0.88	382
Auano_12099	0	0.00
Auano_12100	2	2.56	35,291
Auano_12112	0	0.00
Auano_12123	0	0.00
Auano_12131	2	2.69	49,65
Auano_12141	1	1.72	150
Auano_12147	0	0.00
Auano_12150	0	0.00
Auano_12165	0	0.00
Auano_12176	0	0.00
Auano_1219	0	0.00
Auano_12227	0	0.00
Auano_12238	2	2.44	75,132
Auano_12241	0	0.00
Auano_12244	1	1.82	195
Auano_12246	0	0.00
Auano_12250	2	2.94	54,225
Auano_12251	0	0.00
Auano_12252	0	0.00
Auano_12262	1	1.90	174
Auano_12283	1	1.67	155
Auano_12320	0	0.00
Auano_12328	0	0.00
Auano_12336	1	2.45	119
Auano_12344	0	0.00
Auano_12350	2	2.56	97,176
Auano_12353	3	3.92	35,141,187
Auano_12362	0	0.00
Auano_12363	0	0.00
Auano_12382	1	1.27	105
Auano_12385	0	0.00
Auano_12403	2	3.56	56,207
Auano_12409	0	0.00
Auano_12414	0	0.00
Auano_12429	1	1.39	32
Auano_1243	0	0.00
Auano_12439	0	0.00
Auano_12440	1	1.73	136
Auano_12447	1	1.67	223
Auano_1245	1	0.80	58
Auano_12470	0	0.00
Auano_12473	0	0.00
Auano_12476	0	0.00
Auano_12482	0	0.00
Auano_12494	0	0.00
Auano_12499	0	0.00
Auano_12504	1	1.35	274
Auano_12514	0	0.00
Auano_12519	1	1.34	116
Auano_12526	0	0.00
Auano_12528	2	2.45	203,223
Auano_12530	0	0.00
Auano_12533	0	0.00
Auano_1254	1	0.71	373
Auano_12548	2	2.37	39,217
Auano_12561	1	1.72	191
Auano_12568	1	1.67	43
Auano_12569	0	0.00
Auano_12570	1	1.74	186
Auano_12574	1	1.28	245
Auano_12582	0	0.00
Auano_12585	0	0.00
Auano_12587	1	1.36	156
Auano_12599	1	1.61	26
Auano_1261	2	2.13	200,303
Auano_12619	0	0.00
Auano_12623	0	0.00
Auano_12634	0	0.00
Auano_12637	0	0.00
Auano_12663	2	3.08	165,224
Auano_12664	1	1.18	107
Auano_12693	1	1.80	184
Auano_12696	0	0.00
Auano_12712	1	1.91	116
Auano_12714	0	0.00
Auano_12738	0	0.00
Auano_12783	1	1.32	2
Auano_12795	1	1.54	65
Auano_12800	0	0.00
Auano_12803	0	0.00
Auano_12804	0	0.00
Auano_12817	2	3.21	11,213
Auano_12818	3	3.92	145,178,300
Auano_12834	0	0.00
Auano_12844	1	1.22	5
Auano_12856	2	3.81	121,155
Auano_1287	2	1.92	330,350
Auano_12877	1	1.25	89
Auano_12902	0	0.00
Auano_12910	0	0.00
Auano_12914	1	1.27	120
Auano_12916	1	1.19	193
Auano_1293	4	3.25	180,196,257,276
Auano_12944	0	0.00
Auano_12951	1	1.43	207
Auano_12956	1	1.26	154
Auano_12957	0	0.00
Auano_1296	3	2.59	214,256,270
Auano_12964	1	1.35	72
Auano_12967	2	2.58	34,239
Auano_12971	0	0.00
Auano_12972	0	0.00
Auano_12975	1	1.12	118
Auano_12986	0	0.00
Auano_12990	0	0.00
Auano_13007	1	1.45	172
Auano_13024	1	1.79	8
Auano_13028	2	2.82	46,136
Auano_13029	0	0.00
Auano_13083	0	0.00
Auano_1309	0	0.00
Auano_13102	0	0.00
Auano_13109	0	0.00
Auano_13121	3	3.85	26,176,291
Auano_13138	1	1.38	224
Auano_13143	1	1.19	176
Auano_13148	0	0.00
Auano_13162	0	0.00
Auano_13166	0	0.00
Auano_13173	2	2.51	94,242
Auano_13174	0	0.00
Auano_13176	0	0.00
Auano_13177	0	0.00
Auano_13178	2	2.75	179,211
Auano_13179	1	1.75	64
Auano_1318	4	3.09	66,181,340,366
Auano_13185	0	0.00
Auano_13189	0	0.00
Auano_13204	0	0.00
Auano_13218	1	1.46	226
Auano_13221	0	0.00
Auano_13224	0	0.00
Auano_13232	0	0.00
Auano_13243	0	0.00
Auano_13246	0	0.00
Auano_13257	0	0.00
Auano_13259	0	0.00
Auano_1326	0	0.00
Auano_13263	2	3.05	65,238
Auano_13267	1	1.41	183
Auano_1327	1	0.80	32
Auano_13271	0	0.00
Auano_13281	1	1.65	177
Auano_13292	0	0.00
Auano_13301	3	4.07	33,78,181
Auano_13311	1	2.31	126
Auano_13322	0	0.00
Auano_13348	1	1.47	108
Auano_13365	1	1.41	60
Auano_13369	2	2.63	93,157
Auano_13379	0	0.00
Auano_13380	0	0.00
Auano_13383	1	1.53	162
Auano_13413	1	1.52	219
Auano_13416	0	0.00
Auano_13422	0	0.00
Auano_13431	1	1.39	33
Auano_13433	0	0.00
Auano_13438	0	0.00
Auano_13446	1	1.36	278
Auano_13451	0	0.00
Auano_13453	0	0.00
Auano_1346	1	0.99	308
Auano_13462	0	0.00
Auano_13477	1	1.75	31
Auano_13488	0	0.00
Auano_13493	0	0.00
Auano_13498	0	0.00
Auano_1350	1	1.52	170
Auano_13505	0	0.00
Auano_13518	0	0.00
Auano_13525	0	0.00
Auano_1353	3	2.29	201,383,403
Auano_13553	0	0.00
Auano_13554	0	0.00
Auano_13576	1	3.33	94
Auano_13578	0	0.00
Auano_13581	0	0.00
Auano_13582	0	0.00
Auano_13593	0	0.00
Auano_13597	0	0.00
Auano_13600	2	3.29	203,228
Auano_13608	0	0.00
Auano_13618	0	0.00
Auano_13619	0	0.00
Auano_13620	1	1.49	227
Auano_13624	0	0.00
Auano_13628	0	0.00
Auano_13629	0	0.00
Auano_13633	0	0.00
Auano_13634	0	0.00
Auano_13640	0	0.00
Auano_13646	0	0.00
Auano_13668	0	0.00
Auano_13671	0	0.00
Auano_13675	0	0.00
Auano_13690	1	1.73	139
Auano_13698	2	3.45	111,134
Auano_13701	1	1.79	55
Auano_13713	0	0.00
Auano_13714	0	0.00
Auano_13753	1	1.49	62
Auano_13754	1	2.31	28
Auano_13761	0	0.00
Auano_13764	1	1.17	45
Auano_13765	2	3.19	94,148
Auano_13767	0	0.00
Auano_13789	0	0.00
Auano_13803	0	0.00
Auano_13838	1	1.47	147
Auano_13844	2	3.36	40,103
Auano_13851	0	0.00
Auano_13853	0	0.00
Auano_13865	1	1.37	186
Auano_1387	3	2.26	139,270,431
Auano_13917	1	1.49	238
Auano_13918	0	0.00
Auano_13930	1	1.87	166
Auano_13936	1	1.70	185
Auano_13949	0	0.00
Auano_13960	0	0.00
Auano_13964	0	0.00
Auano_13971	0	0.00
Auano_13972	0	0.00
Auano_13973	0	0.00
Auano_13974	0	0.00
Auano_13977	0	0.00
Auano_13990	1	1.63	116
Auano_13994	0	0.00
Auano_14005	0	0.00
Auano_14007	0	0.00
Auano_14012	0	0.00
Auano_14019	0	0.00
Auano_14021	2	3.85	96,112
Auano_14032	1	1.99	53
Auano_14036	0	0.00
Auano_14060	0	0.00
Auano_14064	0	0.00
Auano_14079	1	2.33	111
Auano_14095	1	1.67	104
Auano_14101	1	1.73	198
Auano_14106	0	0.00
Auano_14117	1	2.17	11
Auano_14124	0	0.00
Auano_14125	0	0.00
Auano_14127	0	0.00
Auano_14129	0	0.00
Auano_14133	0	0.00
Auano_14137	1	1.75	49
Auano_14145	0	0.00
Auano_14167	1	2.25	122
Auano_14185	0	0.00
Auano_14200	1	1.88	124
Auano_14206	0	0.00
Auano_14207	1	1.57	30
Auano_14209	0	0.00
Auano_14212	0	0.00
Auano_14226	1	1.69	134
Auano_14230	3	4.82	137,172,215
Auano_14236	1	1.62	102
Auano_1424	2	1.61	152,302
Auano_14255	0	0.00
Auano_14265	1	1.86	199
Auano_14273	1	2.52	56
Auano_14278	1	1.59	182
Auano_14287	0	0.00
Auano_14303	0	0.00
Auano_1432	1	0.76	402
Auano_14339	0	0.00
Auano_14345	0	0.00
Auano_14350	0	0.00
Auano_14357	0	0.00
Auano_14358	0	0.00
Auano_14373	0	0.00
Auano_14382	0	0.00
Auano_14383	0	0.00
Auano_14390	2	3.59	60,126
Auano_14392	1	1.74	131
Auano_14396	0	0.00
Auano_14403	0	0.00
Auano_14407	0	0.00
Auano_14410	1	2.37	123
Auano_14433	1	2.41	150
Auano_14444	0	0.00
Auano_14446	0	0.00
Auano_14447	0	0.00
Auano_14460	0	0.00
Auano_14468	1	1.69	34
Auano_14487	1	2.44	3
Auano_14491	0	0.00
Auano_14493	0	0.00
Auano_14498	1	2.01	119
Auano_14519	0	0.00
Auano_14540	0	0.00
Auano_14553	0	0.00
Auano_14567	0	0.00
Auano_14569	0	0.00
Auano_14575	2	4.71	33,56
Auano_14576	0	0.00
Auano_14586	0	0.00
Auano_14587	0	0.00
Auano_14595	2	4.00	66,191
Auano_14597	0	0.00
Auano_14630	0	0.00
Auano_14638	0	0.00
Auano_14641	0	0.00
Auano_14644	1	1.87	123
Auano_14645	0	0.00
Auano_14652	0	0.00
Auano_14663	0	0.00
Auano_14671	1	2.90	89
Auano_14673	0	0.00
Auano_14688	2	4.17	62,105
Auano_14702	0	0.00
Auano_14720	0	0.00
Auano_14730	0	0.00
Auano_14741	0	0.00
Auano_14747	1	1.86	44
Auano_14748	0	0.00
Auano_14749	0	0.00
Auano_14750	1	3.05	22
Auano_14766	0	0.00
Auano_14776	0	0.00
Auano_14787	0	0.00
Auano_1481	2	2.12	26,300
Auano_1482	1	0.97	145
Auano_14836	0	0.00
Auano_14858	2	4.35	3,180
Auano_14862	1	2.33	166
Auano_14864	0	0.00
Auano_14865	1	2.17	34
Auano_14886	0	0.00
Auano_14888	1	3.01	55
Auano_14899	0	0.00
Auano_14925	0	0.00
Auano_14928	1	2.20	28
Auano_1493	2	1.81	295,397
Auano_14936	1	1.88	190
Auano_14945	0	0.00
Auano_14950	0	0.00
Auano_14958	0	0.00
Auano_14993	0	0.00
Auano_14994	3	5.24	58,77,215
Auano_14995	0	0.00
Auano_15004	1	2.41	27
Auano_15008	1	2.25	144
Auano_15016	0	0.00
Auano_15032	0	0.00
Auano_15034	0	0.00
Auano_15035	0	0.00
Auano_15038	0	0.00
Auano_1504	0	0.00
Auano_15050	0	0.00
Auano_15075	0	0.00
Auano_15079	0	0.00
Auano_1508	0	0.00
Auano_15080	0	0.00
Auano_15084	0	0.00
Auano_15088	2	3.60	162,183
Auano_15089	1	4.88	48
Auano_15090	0	0.00
Auano_15092	0	0.00
Auano_15095	0	0.00
Auano_15101	0	0.00
Auano_15117	1	2.74	51
Auano_15150	0	0.00
Auano_15156	0	0.00
Auano_15166	0	0.00
Auano_15168	0	0.00
Auano_15177	1	2.53	112
Auano_1519	0	0.00
Auano_15190	0	0.00
Auano_15199	0	0.00
Auano_15226	0	0.00
Auano_15232	0	0.00
Auano_15234	0	0.00
Auano_15235	0	0.00
Auano_15243	1	2.08	136
Auano_15245	0	0.00
Auano_15258	0	0.00
Auano_1526	5	4.05	34,141,217,275,478
Auano_15260	1	1.90	186
Auano_15275	0	0.00
Auano_15277	0	0.00
Auano_15293	3	7.55	34,95,128
Auano_15296	0	0.00
Auano_15300	0	0.00
Auano_15332	0	0.00
Auano_15336	0	0.00
Auano_15342	0	0.00
Auano_1535	0	0.00
Auano_15356	0	0.00
Auano_15361	1	4.12	61
Auano_15371	1	2.30	18
Auano_15378	0	0.00
Auano_15386	0	0.00
Auano_15388	1	2.05	115
Auano_15393	0	0.00
Auano_15418	0	0.00
Auano_15423	0	0.00
Auano_15424	0	0.00
Auano_15426	1	2.61	28
Auano_15432	0	0.00
Auano_15434	0	0.00
Auano_15450	0	0.00
Auano_15452	0	0.00
Auano_15453	1	2.34	13
Auano_15454	0	0.00
Auano_15476	0	0.00
Auano_15499	0	0.00
Auano_15503	1	1.68	170
Auano_15531	0	0.00
Auano_15540	0	0.00
Auano_15549	0	0.00
Auano_15552	1	3.36	60
Auano_15554	0	0.00
Auano_15555	0	0.00
Auano_15577	0	0.00
Auano_15583	0	0.00
Auano_15589	0	0.00
Auano_15598	0	0.00
Auano_15607	0	0.00
Auano_15609	0	0.00
Auano_1561	1	1.22	203
Auano_15620	1	3.10	49
Auano_15622	0	0.00
Auano_15631	1	1.54	158
Auano_15639	0	0.00
Auano_15646	0	0.00
Auano_15674	1	2.22	23
Auano_15676	0	0.00
Auano_15678	0	0.00
Auano_15687	0	0.00
Auano_15689	0	0.00
Auano_15696	0	0.00
Auano_15704	0	0.00
Auano_15705	0	0.00
Auano_15708	0	0.00
Auano_15711	0	0.00
Auano_15727	0	0.00
Auano_15731	0	0.00
Auano_15739	1	3.88	49
Auano_15740	2	4.85	23,159
Auano_15750	0	0.00
Auano_15757	0	0.00
Auano_15768	1	2.20	156
Auano_15769	0	0.00
Auano_15778	0	0.00
Auano_15783	0	0.00
Auano_15788	0	0.00
Auano_15810	0	0.00
Auano_15816	0	0.00
Auano_15819	1	2.25	110
Auano_15827	0	0.00
Auano_15829	0	0.00
Auano_15834	2	5.16	13,46
Auano_15836	0	0.00
Auano_15837	0	0.00
Auano_15865	0	0.00
Auano_15875	0	0.00
Auano_15876	0	0.00
Auano_15877	0	0.00
Auano_15878	0	0.00
Auano_15891	0	0.00
Auano_15895	0	0.00
Auano_15900	0	0.00
Auano_15915	1	2.45	9
Auano_15917	1	2.33	32
Auano_15921	0	0.00
Auano_15931	0	0.00
Auano_15935	0	0.00
Auano_15939	1	1.33	12
Auano_15943	0	0.00
Auano_15951	0	0.00
Auano_15956	0	0.00
Auano_15960	0	0.00
Auano_15978	0	0.00
Auano_15979	0	0.00
Auano_15995	2	5.19	8,124
Auano_15998	0	0.00
Auano_16004	0	0.00
Auano_16008	0	0.00
Auano_16015	0	0.00
Auano_16025	0	0.00
Auano_16026	0	0.00
Auano_16033	0	0.00
Auano_16041	0	0.00
Auano_16046	0	0.00
Auano_16048	0	0.00
Auano_16055	0	0.00
Auano_16078	1	4.17	67
Auano_16091	0	0.00
Auano_16094	0	0.00
Auano_16096	0	0.00
Auano_16103	0	0.00
Auano_16104	0	0.00
Auano_16106	0	0.00
Auano_16110	0	0.00
Auano_16117	0	0.00
Auano_16121	0	0.00
Auano_16122	0	0.00
Auano_16132	1	2.30	81
Auano_16138	0	0.00
Auano_16146	0	0.00
Auano_16151	0	0.00
Auano_16160	0	0.00
Auano_16161	1	2.88	113
Auano_16169	1	3.23	36
Auano_16175	1	2.80	58
Auano_16182	0	0.00
Auano_16186	0	0.00
Auano_16188	1	5.00	36
Auano_16190	0	0.00
Auano_16196	0	0.00
Auano_16213	0	0.00
Auano_1622	0	0.00
Auano_16227	0	0.00
Auano_16234	1	2.74	129
Auano_16246	0	0.00
Auano_16248	0	0.00
Auano_16256	0	0.00
Auano_16257	1	2.94	30
Auano_16263	0	0.00
Auano_16264	0	0.00
Auano_16266	0	0.00
Auano_16268	0	0.00
Auano_16279	0	0.00
Auano_1628	4	4.40	26,193,212,226
Auano_16280	0	0.00
Auano_16283	0	0.00
Auano_16285	0	0.00
Auano_16288	0	0.00
Auano_16291	0	0.00
Auano_16296	0	0.00
Auano_16299	0	0.00
Auano_16302	0	0.00
Auano_16307	0	0.00
Auano_16315	1	3.03	40
Auano_16317	1	4.17	61
Auano_16327	0	0.00
Auano_16330	0	0.00
Auano_16333	0	0.00
Auano_16343	0	0.00
Auano_16344	0	0.00
Auano_16352	0	0.00
Auano_16357	1	3.64	66
Auano_16360	0	0.00
Auano_16362	0	0.00
Auano_16367	0	0.00
Auano_1637	1	0.99	65
Auano_16370	2	6.45	64,105
Auano_16372	1	3.17	80
Auano_16376	0	0.00
Auano_16386	0	0.00
Auano_16391	2	5.33	60,110
Auano_16398	0	0.00
Auano_16399	0	0.00
Auano_16400	0	0.00
Auano_16401	0	0.00
Auano_16416	0	0.00
Auano_16436	1	3.08	81
Auano_16440	0	0.00
Auano_16445	0	0.00
Auano_16452	0	0.00
Auano_16461	0	0.00
Auano_16464	0	0.00
Auano_16465	0	0.00
Auano_16471	0	0.00
Auano_1648	3	2.66	175,253,438
Auano_16480	0	0.00
Auano_16484	0	0.00
Auano_16490	0	0.00
Auano_16492	0	0.00
Auano_16500	0	0.00
Auano_16516	1	3.15	88
Auano_16528	0	0.00
Auano_16529	1	3.57	13
Auano_16535	0	0.00
Auano_16543	0	0.00
Auano_16546	0	0.00
Auano_16547	0	0.00
Auano_16553	0	0.00
Auano_16558	1	3.51	51
Auano_16566	0	0.00
Auano_16571	0	0.00
Auano_16575	0	0.00
Auano_16576	0	0.00
Auano_16577	0	0.00
Auano_16582	0	0.00
Auano_16583	0	0.00
Auano_16586	0	0.00
Auano_16590	0	0.00
Auano_16621	2	5.26	7,99
Auano_16631	0	0.00
Auano_16633	0	0.00
Auano_16650	0	0.00
Auano_16655	3	14.12	20,40,55
Auano_1666	2	2.09	120,301
Auano_16660	0	0.00
Auano_16670	0	0.00
Auano_16677	0	0.00
Auano_16680	1	2.92	6
Auano_16688	0	0.00
Auano_16709	0	0.00
Auano_16724	0	0.00
Auano_16737	0	0.00
Auano_1674	1	0.99	98
Auano_16743	1	2.92	67
Auano_16745	0	0.00
Auano_16747	0	0.00
Auano_16756	0	0.00
Auano_16761	0	0.00
Auano_16762	0	0.00
Auano_16767	1	3.92	91
Auano_16773	1	3.54	102
Auano_16774	0	0.00
Auano_16778	0	0.00
Auano_16784	0	0.00
Auano_16793	0	0.00
Auano_16801	0	0.00
Auano_16804	0	0.00
Auano_16812	1	3.01	69
Auano_16815	2	7.08	58,110
Auano_16819	0	0.00
Auano_16821	0	0.00
Auano_16823	0	0.00
Auano_16829	0	0.00
Auano_16832	0	0.00
Auano_16848	0	0.00
Auano_16866	0	0.00
Auano_16867	1	4.82	50
Auano_16873	1	3.57	88
Auano_16876	0	0.00
Auano_16878	0	0.00
Auano_16886	0	0.00
Auano_1689	0	0.00
Auano_16893	3	5.97	78,150,181
Auano_16894	0	0.00
Auano_16897	1	2.78	21
Auano_16902	2	6.15	51,88
Auano_16909	0	0.00
Auano_16915	0	0.00
Auano_16921	0	0.00
Auano_16925	0	0.00
Auano_16928	0	0.00
Auano_16930	0	0.00
Auano_16946	1	3.05	17
Auano_16948	0	0.00
Auano_16950	0	0.00
Auano_16951	0	0.00
Auano_16956	0	0.00
Auano_16970	0	0.00
Auano_16973	0	0.00
Auano_16978	0	0.00
Auano_16990	0	0.00
Auano_17005	0	0.00
Auano_17009	0	0.00
Auano_17018	0	0.00
Auano_17032	0	0.00
Auano_1704	0	0.00
Auano_17047	0	0.00
Auano_17050	0	0.00
Auano_17052	0	0.00
Auano_17056	0	0.00
Auano_17058	0	0.00
Auano_17062	0	0.00
Auano_17068	0	0.00
Auano_17073	0	0.00
Auano_17075	0	0.00
Auano_17078	0	0.00
Auano_17080	1	5.00	21
Auano_17100	0	0.00
Auano_17107	0	0.00
Auano_17115	0	0.00
Auano_17118	0	0.00
Auano_17128	0	0.00
Auano_1713	1	1.10	30
Auano_17140	0	0.00
Auano_17141	0	0.00
Auano_17150	0	0.00
Auano_1716	0	0.00
Auano_17164	0	0.00
Auano_1717	0	0.00
Auano_17170	0	0.00
Auano_17171	0	0.00
Auano_17179	0	0.00
Auano_17195	0	0.00
Auano_17197	0	0.00
Auano_17211	1	4.04	4
Auano_17217	0	0.00
Auano_17219	0	0.00
Auano_1722	1	0.96	216
Auano_17223	0	0.00
Auano_17224	0	0.00
Auano_17242	0	0.00
Auano_17250	0	0.00
Auano_17259	0	0.00
Auano_17267	0	0.00
Auano_17271	1	5.06	48
Auano_17290	0	0.00
Auano_17309	1	4.82	49
Auano_17310	0	0.00
Auano_17312	0	0.00
Auano_17315	0	0.00
Auano_17318	0	0.00
Auano_17325	0	0.00
Auano_17329	0	0.00
Auano_17331	0	0.00
Auano_17342	0	0.00
Auano_17360	0	0.00
Auano_17363	0	0.00
Auano_17366	1	3.81	44
Auano_17370	0	0.00
Auano_17375	0	0.00
Auano_17376	0	0.00
Auano_17377	0	0.00
Auano_1738	2	1.95	167,286
Auano_17384	0	0.00
Auano_17385	1	5.26	53
Auano_17386	0	0.00
Auano_17393	1	6.25	48
Auano_17394	0	0.00
Auano_17402	0	0.00
Auano_17413	0	0.00
Auano_17417	0	0.00
Auano_17437	0	0.00
Auano_17458	0	0.00
Auano_17462	0	0.00
Auano_17464	0	0.00
Auano_17468	0	0.00
Auano_17497	0	0.00
Auano_17503	0	0.00
Auano_17508	1	4.08	31
Auano_1751	0	0.00
Auano_17513	0	0.00
Auano_17524	0	0.00
Auano_17528	0	0.00
Auano_17531	1	5.97	2
Auano_17538	0	0.00
Auano_17545	0	0.00
Auano_17549	0	0.00
Auano_17564	0	0.00
Auano_17567	0	0.00
Auano_17570	0	0.00
Auano_17572	0	0.00
Auano_17573	0	0.00
Auano_17577	0	0.00
Auano_17580	0	0.00
Auano_17585	0	0.00
Auano_17601	0	0.00
Auano_17602	1	3.88	10
Auano_17606	0	0.00
Auano_17607	0	0.00
Auano_1761	0	0.00
Auano_17617	0	0.00
Auano_17647	0	0.00
Auano_17649	0	0.00
Auano_17657	0	0.00
Auano_17658	0	0.00
Auano_17669	0	0.00
Auano_1767	0	0.00
Auano_17670	0	0.00
Auano_17677	0	0.00
Auano_17678	0	0.00
Auano_17683	0	0.00
Auano_17686	0	0.00
Auano_17695	0	0.00
Auano_17697	0	0.00
Auano_17699	0	0.00
Auano_1770	0	0.00
Auano_17700	0	0.00
Auano_17701	0	0.00
Auano_17706	0	0.00
Auano_1771	2	1.69	314,353
Auano_17715	0	0.00
Auano_17718	0	0.00
Auano_17721	0	0.00
Auano_17728	0	0.00
Auano_17739	0	0.00
Auano_17741	0	0.00
Auano_17742	0	0.00
Auano_17746	0	0.00
Auano_17752	0	0.00
Auano_17754	0	0.00
Auano_17769	0	0.00
Auano_17773	0	0.00
Auano_17776	0	0.00
Auano_17777	0	0.00
Auano_17782	0	0.00
Auano_17788	0	0.00
Auano_17796	0	0.00
Auano_17811	0	0.00
Auano_17814	0	0.00
Auano_17821	0	0.00
Auano_17827	0	0.00
Auano_17832	0	0.00
Auano_17838	0	0.00
Auano_17839	0	0.00
Auano_17849	0	0.00
Auano_17852	0	0.00
Auano_17856	0	0.00
Auano_17857	0	0.00
Auano_17864	0	0.00
Auano_17865	1	5.56	57
Auano_17878	0	0.00
Auano_17881	0	0.00
Auano_17889	0	0.00
Auano_1789	2	2.14	123,364
Auano_17896	0	0.00
Auano_17897	0	0.00
Auano_17901	0	0.00
Auano_17903	0	0.00
Auano_17904	0	0.00
Auano_17908	0	0.00
Auano_17910	0	0.00
Auano_17911	0	0.00
Auano_17914	0	0.00
Auano_17929	0	0.00
Auano_17941	1	5.41	31
Auano_17948	4	24.62	3,17,33,49
Auano_17949	1	5.56	22
Auano_1796	2	2.63	182,284
Auano_17975	0	0.00
Auano_17981	0	0.00
Auano_17985	0	0.00
Auano_17987	0	0.00
Auano_17988	0	0.00
Auano_17992	0	0.00
Auano_17993	0	0.00
Auano_18022	1	3.67	45
Auano_18026	0	0.00
Auano_18035	0	0.00
Auano_18036	2	11.94	30,46
Auano_18037	0	0.00
Auano_18038	0	0.00
Auano_18047	0	0.00
Auano_18065	0	0.00
Auano_18078	0	0.00
Auano_18085	0	0.00
Auano_18086	0	0.00
Auano_18090	0	0.00
Auano_18098	0	0.00
Auano_18107	0	0.00
Auano_18112	0	0.00
Auano_18118	0	0.00
Auano_18120	1	3.13	41
Auano_18130	0	0.00
Auano_18133	0	0.00
Auano_18141	0	0.00
Auano_18161	0	0.00
Auano_18174	0	0.00
Auano_18178	2	2.97	29,143
Auano_1818	1	1.31	80
Auano_1821	2	1.91	224,392
Auano_1822	1	0.98	270
Auano_18222	0	0.00
Auano_18244	0	0.00
Auano_18285	0	0.00
Auano_18298	0	0.00
Auano_18312	0	0.00
Auano_18314	0	0.00
Auano_18328	0	0.00
Auano_18335	0	0.00
Auano_18340	0	0.00
Auano_18344	0	0.00
Auano_18349	0	0.00
Auano_1835	2	2.02	122,317
Auano_18360	1	0.79	155
Auano_18365	0	0.00
Auano_18372	0	0.00
Auano_18373	1	2.35	48
Auano_18376	1	3.42	84
Auano_18383	2	2.35	89,320
Auano_18385	0	0.00
Auano_18387	4	6.56	25,168,184,215
Auano_18389	0	0.00
Auano_18391	2	2.38	20,240
Auano_18401	0	0.00
Auano_18403	2	2.33	187,302
Auano_18406	1	0.95	376
Auano_18419	1	1.59	24
Auano_18430	0	0.00
Auano_18432	2	0.94	10,651
Auano_18435	0	0.00
Auano_18438	0	0.00
Auano_18442	0	0.00
Auano_18463	1	0.88	176
Auano_18466	0	0.00
Auano_18470	1	0.89	146
Auano_18478	2	3.31	183,215
Auano_18481	2	2.92	157,189
Auano_18483	0	0.00
Auano_18489	2	1.42	8,510
Auano_18502	0	0.00
Auano_18505	0	0.00
Auano_18509	1	1.23	97
Auano_18516	0	0.00
Auano_18559	1	2.84	13
Auano_18563	1	1.41	13
Auano_18573	0	0.00
Auano_18580	0	0.00
Auano_18589	1	1.14	53
Auano_18592	1	2.03	119
Auano_18595	0	0.00
Auano_18609	0	0.00
Auano_18611	1	1.44	43
Auano_18629	1	2.74	21
Auano_18632	0	0.00
Auano_18647	0	0.00
Auano_18663	2	1.90	60,391
Auano_18664	0	0.00
Auano_18666	1	1.16	101
Auano_18668	2	2.97	12,175
Auano_18669	1	3.39	36
Auano_18676	1	1.07	13
Auano_18687	0	0.00
Auano_18711	0	0.00
Auano_18713	0	0.00
Auano_18724	1	1.30	2
Auano_18727	1	1.03	191
Auano_18740	0	0.00
Auano_18748	0	0.00
Auano_1875	0	0.00
Auano_18768	4	2.76	16,53,115,297
Auano_18770	1	1.49	146
Auano_18774	1	1.05	33
Auano_18778	0	0.00
Auano_18779	1	0.66	409
Auano_18780	0	0.00
Auano_18785	0	0.00
Auano_18789	0	0.00
Auano_18800	2	1.37	14,57
Auano_18821	0	0.00
Auano_1883	0	0.00
Auano_18834	2	1.84	40,370
Auano_18852	0	0.00
Auano_18863	1	1.88	151
Auano_18873	0	0.00
Auano_18874	2	3.23	95,135
Auano_18886	0	0.00
Auano_18887	0	0.00
Auano_18888	0	0.00
Auano_18912	0	0.00
Auano_18914	0	0.00
Auano_18917	1	1.86	26
Auano_18921	1	4.65	14
Auano_18923	0	0.00
Auano_18924	0	0.00
Auano_18927	0	0.00
Auano_18929	1	1.08	22
Auano_18932	2	2.27	290,339
Auano_18940	0	0.00
Auano_1895	0	0.00
Auano_18954	0	0.00
Auano_18955	0	0.00
Auano_18958	0	0.00
Auano_18967	1	1.02	194
Auano_18981	1	7.84	29
Auano_18982	2	3.48	180,196
Auano_18992	4	3.11	88,134,273,385
Auano_19006	0	0.00
Auano_19007	0	0.00
Auano_19010	4	1.44	406,438,670,1086
Auano_19015	0	0.00
Auano_19030	1	0.80	216
Auano_19032	4	2.27	196,239,294,329
Auano_19034	0	0.00
Auano_19038	2	1.76	385,417
Auano_19042	1	0.48	31
Auano_19051	0	0.00
Auano_19053	0	0.00
Auano_19073	0	0.00
Auano_19080	1	1.11	351
Auano_19081	0	0.00
Auano_19085	1	2.67	138
Auano_19103	0	0.00
Auano_19109	1	0.74	4
Auano_19112	2	2.02	157,374
Auano_19125	0	0.00
Auano_1914	1	0.87	130
Auano_19143	0	0.00
Auano_19147	0	0.00
Auano_19161	1	0.40	584
Auano_19162	3	3.31	176,250,329
Auano_19173	0	0.00
Auano_19187	1	2.07	74
Auano_19189	0	0.00
Auano_19193	0	0.00
Auano_19207	0	0.00
Auano_19213	1	0.98	383
Auano_19231	1	1.42	115
Auano_19233	0	0.00
Auano_19240	0	0.00
Auano_19250	2	0.74	75,89
Auano_19265	0	0.00
Auano_1928	1	1.52	170
Auano_19281	1	1.03	4
Auano_19287	1	0.72	407
Auano_19295	2	3.21	106,221
Auano_1930	1	1.41	217
Auano_19300	2	1.60	244,462
Auano_19329	2	2.48	211,274
Auano_19341	0	0.00
Auano_19346	1	2.06	47
Auano_19347	0	0.00
Auano_19358	0	0.00
Auano_19370	0	0.00
Auano_19377	0	0.00
Auano_19379	0	0.00
Auano_19380	0	0.00
Auano_19388	0	0.00
Auano_19390	0	0.00
Auano_19403	2	2.90	192,250
Auano_19411	0	0.00
Auano_19413	0	0.00
Auano_19422	0	0.00
Auano_19424	0	0.00
Auano_19426	0	0.00
Auano_19467	2	2.31	258,344
Auano_19481	0	0.00
Auano_19500	0	0.00
Auano_19504	3	2.11	13,105,423
Auano_19506	0	0.00
Auano_19509	0	0.00
Auano_19510	2	3.69	38,68
Auano_19513	1	1.29	66
Auano_19517	1	1.56	138
Auano_19518	0	0.00
Auano_19522	1	4.76	63
Auano_19529	0	0.00
Auano_19538	1	1.11	303
Auano_19545	0	0.00
Auano_19548	0	0.00
Auano_19561	0	0.00
Auano_19564	0	0.00
Auano_19568	1	0.86	457
Auano_1957	1	1.16	92
Auano_19572	1	1.33	289
Auano_19576	1	1.08	321
Auano_19581	0	0.00
Auano_19587	2	2.25	206,226
Auano_19589	0	0.00
Auano_19592	2	1.52	16,195
Auano_19598	1	1.34	266
Auano_19604	0	0.00
Auano_19609	0	0.00
Auano_19610	3	2.73	16,122,422
Auano_19616	2	1.15	82,382
Auano_19620	0	0.00
Auano_19622	1	1.48	127
Auano_19628	0	0.00
Auano_19631	1	6.78	16
Auano_19633	2	4.40	114,150
Auano_1964	0	0.00
Auano_19641	0	0.00
Auano_19645	1	1.00	273
Auano_1966	1	1.27	7
Auano_19666	0	0.00
Auano_19673	0	0.00
Auano_19681	0	0.00
Auano_19692	1	1.25	103
Auano_19704	1	4.17	12
Auano_19710	1	0.46	585
Auano_19712	1	1.71	60
Auano_19726	0	0.00
Auano_19728	3	2.80	124,320,409
Auano_19739	0	0.00
Auano_19744	1	1.11	105
Auano_19746	0	0.00
Auano_19747	1	1.37	6
Auano_19755	1	0.82	20
Auano_19765	1	1.59	213
Auano_19770	0	0.00
Auano_19771	1	1.74	140
Auano_19775	1	1.81	48
Auano_19802	4	2.99	6,121,421,444
Auano_19812	1	1.41	207
Auano_19820	0	0.00
Auano_19832	0	0.00
Auano_19845	2	2.29	20,119
Auano_19850	0	0.00
Auano_19864	0	0.00
Auano_19873	1	2.00	17
Auano_19876	2	3.35	174,203
Auano_19883	2	1.16	214,369
Auano_19887	0	0.00
Auano_19888	1	1.50	222
Auano_19894	0	0.00
Auano_19895	0	0.00
Auano_19900	1	2.09	179
Auano_19907	1	1.94	49
Auano_19909	1	1.05	127
Auano_19914	0	0.00
Auano_19915	1	0.77	38
Auano_19916	0	0.00
Auano_19920	1	1.65	39
Auano_19925	0	0.00
Auano_19929	6	2.70	41,513,591,608,842,882
Auano_19938	2	2.83	63,158
Auano_19942	1	1.87	103
Auano_19943	1	1.56	228
Auano_19947	1	1.35	19
Auano_1996	3	2.80	151,209,234
Auano_19966	0	0.00
Auano_19973	1	1.85	31
Auano_19981	0	0.00
Auano_19997	1	1.11	117
Auano_200	0	0.00
Auano_20001	0	0.00
Auano_20025	0	0.00
Auano_20031	0	0.00
Auano_20037	0	0.00
Auano_20040	0	0.00
Auano_20041	2	3.59	18,45
Auano_20043	0	0.00
Auano_20044	1	0.64	548
Auano_20050	1	4.76	63
Auano_20051	0	0.00
Auano_20061	1	1.75	68
Auano_20069	0	0.00
Auano_20079	0	0.00
Auano_20091	2	2.89	146,203
Auano_20103	0	0.00
Auano_20106	0	0.00
Auano_20121	1	0.90	99
Auano_2013	2	1.77	299,337
Auano_20155	0	0.00
Auano_20163	0	0.00
Auano_20164	0	0.00
Auano_20166	0	0.00
Auano_20168	2	2.65	66,274
Auano_20180	1	4.60	5
Auano_20181	1	2.56	10
Auano_20184	0	0.00
Auano_20205	0	0.00
Auano_20206	0	0.00
Auano_20216	2	1.23	484,603
Auano_20218	0	0.00
Auano_20224	5	2.90	22,39,52,111,667
Auano_20231	1	1.18	203
Auano_20235	0	0.00
Auano_20236	0	0.00
Auano_20237	1	1.76	45
Auano_20238	0	0.00
Auano_20254	0	0.00
Auano_20258	1	1.77	58
Auano_20259	1	0.85	350
Auano_20265	0	0.00
Auano_20268	4	1.40	72,416,574,629
Auano_20277	1	1.81	206
Auano_20280	0	0.00
Auano_20283	0	0.00
Auano_20291	3	0.97	19,571,679
Auano_20293	2	1.55	197,356
Auano_20306	1	1.65	152
Auano_20331	0	0.00
Auano_20334	1	1.63	29
Auano_20337	2	2.48	149,176
Auano_20340	2	2.48	183,268
Auano_20345	2	1.29	297,546
Auano_20350	0	0.00
Auano_20352	1	2.03	95
Auano_20361	0	0.00
Auano_20370	0	0.00
Auano_20371	0	0.00
Auano_20379	0	0.00
Auano_20383	0	0.00
Auano_2040	2	2.79	54,217
Auano_20412	0	0.00
Auano_20418	4	3.81	24,132,147,316
Auano_20439	0	0.00
Auano_20443	0	0.00
Auano_20447	1	1.74	211
Auano_20459	2	1.96	181,395
Auano_20460	0	0.00
Auano_20462	3	2.89	345,360,379
Auano_20469	1	0.97	401
Auano_20477	0	0.00
Auano_20486	0	0.00
Auano_20488	1	1.16	319
Auano_20492	2	1.02	164,736
Auano_20493	1	0.94	216
Auano_20495	1	1.65	236
Auano_20496	1	1.93	81
Auano_205	1	0.39	100
Auano_20502	1	3.13	73
Auano_20508	0	0.00
Auano_20530	0	0.00
Auano_20539	1	4.82	49
Auano_20543	1	3.92	57
Auano_20552	3	0.75	250,455,1388
Auano_20559	2	1.59	86,255
Auano_20560	1	1.41	30
Auano_20561	0	0.00
Auano_20567	3	12.37	46,62,79
Auano_20568	2	3.19	102,161
Auano_2057	2	2.08	124,148
Auano_20571	0	0.00
Auano_20573	1	2.70	19
Auano_20577	2	1.85	96,153
Auano_20579	3	4.38	27,97,167
Auano_20581	1	1.79	152
Auano_20614	1	1.39	81
Auano_20630	0	0.00
Auano_20632	1	1.97	141
Auano_20636	2	3.09	20,196
Auano_20639	0	0.00
Auano_2065	0	0.00
Auano_20672	0	0.00
Auano_20673	0	0.00
Auano_20677	3	3.39	41,188,314
Auano_20690	0	0.00
Auano_20698	1	2.53	120
Auano_20700	2	2.24	67,104
Auano_20702	0	0.00
Auano_20714	5	5.08	14,315,332,351,366
Auano_20717	2	3.05	80,246
Auano_20729	0	0.00
Auano_20733	0	0.00
Auano_20734	2	1.69	355,444
Auano_20741	5	3.78	174,196,317,420,465
Auano_20744	2	2.23	4,157
Auano_20752	0	0.00
Auano_20758	2	1.77	221,364
Auano_20770	0	0.00
Auano_20775	2	1.51	15,182
Auano_20785	0	0.00
Auano_20787	1	0.98	379
Auano_20791	1	3.03	11
Auano_20797	2	2.29	150,328
Auano_20802	0	0.00
Auano_20811	1	1.56	9
Auano_20812	0	0.00
Auano_20814	2	2.32	54,338
Auano_20828	1	1.18	218
Auano_20831	2	2.16	337,355
Auano_20832	0	0.00
Auano_20838	0	0.00
Auano_20854	0	0.00
Auano_20855	4	0.45	581,1022,1254,2930
Auano_20863	0	0.00
Auano_20866	0	0.00
Auano_20867	1	2.07	127
Auano_20870	0	0.00
Auano_20871	3	1.58	186,678,753
Auano_20875	0	0.00
Auano_20884	1	1.30	216
Auano_20889	0	0.00
Auano_20898	0	0.00
Auano_20899	0	0.00
Auano_2090	0	0.00
Auano_20912	0	0.00
Auano_20923	2	3.83	155,200
Auano_20929	0	0.00
Auano_2093	0	0.00
Auano_2094	0	0.00
Auano_20948	2	1.18	285,306
Auano_20953	3	7.45	72,86,150
Auano_20955	2	1.05	348,715
Auano_20956	0	0.00
Auano_20958	0	0.00
Auano_20969	0	0.00
Auano_20970	2	2.83	148,165
Auano_20990	0	0.00
Auano_21006	1	1.98	66
Auano_21010	0	0.00
Auano_21033	0	0.00
Auano_21037	0	0.00
Auano_21046	0	0.00
Auano_2105	0	0.00
Auano_21060	2	2.56	62,200
Auano_21062	0	0.00
Auano_21065	1	0.68	211
Auano_21068	0	0.00
Auano_21086	0	0.00
Auano_21097	1	1.20	148
Auano_21107	0	0.00
Auano_21109	0	0.00
Auano_21113	5	4.54	62,77,173,270,300
Auano_21121	1	0.60	461
Auano_21131	3	1.65	138,551,715
Auano_21140	1	0.99	42
Auano_21145	0	0.00
Auano_21146	0	0.00
Auano_21160	0	0.00
Auano_21177	0	0.00
Auano_21199	0	0.00
Auano_21207	0	0.00
Auano_21219	0	0.00
Auano_21220	0	0.00
Auano_21222	0	0.00
Auano_21223	1	3.17	24
Auano_21261	0	0.00
Auano_21262	2	1.87	10,65
Auano_21269	0	0.00
Auano_21273	1	1.01	99
Auano_21274	1	1.97	19
Auano_21277	0	0.00
Auano_21287	0	0.00
Auano_21288	0	0.00
Auano_21291	0	0.00
Auano_21303	2	4.73	145,166
Auano_21311	1	1.37	169
Auano_21315	1	2.31	98
Auano_2132	0	0.00
Auano_21320	2	1.46	178,340
Auano_21325	1	1.07	352
Auano_21342	2	2.31	20,276
Auano_21350	3	5.36	124,184,207
Auano_21353	3	3.18	112,145,197
Auano_21357	0	0.00
Auano_21376	0	0.00
Auano_21380	1	1.96	119
Auano_21394	0	0.00
Auano_21400	1	1.29	14
Auano_21408	1	2.07	12
Auano_21412	2	1.85	146,291
Auano_21418	1	1.87	75
Auano_21424	3	3.51	97,114,286
Auano_21458	2	2.21	136,253
Auano_21477	1	2.52	82
Auano_21478	0	0.00
Auano_21481	1	1.27	153
Auano_21483	0	0.00
Auano_21485	0	0.00
Auano_21487	2	1.83	333,423
Auano_21490	3	2.96	140,199,368
Auano_21491	0	0.00
Auano_21497	0	0.00
Auano_21499	0	0.00
Auano_21507	2	2.37	204,313
Auano_21512	1	1.33	170
Auano_21514	0	0.00
Auano_21516	0	0.00
Auano_21520	0	0.00
Auano_21524	0	0.00
Auano_2155	2	2.35	252,296
Auano_21551	3	2.09	202,286,346
Auano_21559	0	0.00
Auano_21560	0	0.00
Auano_21587	0	0.00
Auano_21590	1	1.35	44
Auano_21597	0	0.00
Auano_21604	0	0.00
Auano_21606	0	0.00
Auano_21609	0	0.00
Auano_21633	2	2.85	5,213
Auano_21676	1	1.81	58
Auano_2169	0	0.00
Auano_21695	0	0.00
Auano_21703	1	0.75	272
Auano_21710	1	1.35	41
Auano_21714	3	4.69	5,190,244
Auano_21720	0	0.00
Auano_21732	1	1.03	350
Auano_21736	0	0.00
Auano_21746	1	1.25	161
Auano_21755	1	3.33	5
Auano_21759	1	0.98	7
Auano_21763	0	0.00
Auano_21771	0	0.00
Auano_21779	0	0.00
Auano_2178	1	0.86	455
Auano_21780	1	2.25	34
Auano_21789	1	0.78	61
Auano_21790	2	1.68	24,364
Auano_21798	2	5.52	18,101
Auano_21799	3	2.45	62,216,480
Auano_21801	2	1.78	61,416
Auano_21803	1	0.57	607
Auano_2181	0	0.00
Auano_21818	1	1.93	102
Auano_21819	0	0.00
Auano_21828	0	0.00
Auano_21835	1	1.19	99
Auano_2184	1	1.01	229
Auano_21841	2	1.81	12,28
Auano_21842	1	2.86	27
Auano_2185	0	0.00
Auano_21854	0	0.00
Auano_21856	2	2.76	46,212
Auano_2187	0	0.00
Auano_21872	0	0.00
Auano_21877	3	0.92	698,981,1236
Auano_21881	0	0.00
Auano_21886	0	0.00
Auano_2189	0	0.00
Auano_21898	1	0.74	514
Auano_21900	0	0.00
Auano_21914	0	0.00
Auano_21920	0	0.00
Auano_21921	2	4.88	13,161
Auano_21923	0	0.00
Auano_2193	0	0.00
Auano_21935	0	0.00
Auano_21939	1	1.10	325
Auano_21944	0	0.00
Auano_21947	2	3.83	169,182
Auano_21951	0	0.00
Auano_21953	0	0.00
Auano_21962	0	0.00
Auano_21964	1	6.90	4
Auano_21967	2	1.12	625,677
Auano_21970	3	2.68	21,157,410
Auano_21972	1	0.73	128
Auano_21992	0	0.00
Auano_21998	1	2.14	169
Auano_220	0	0.00
Auano_2200	2	1.75	120,157
Auano_22001	3	5.33	42,56,100
Auano_22021	1	1.19	316
Auano_22029	1	1.09	256
Auano_22034	1	0.48	631
Auano_22037	1	1.08	78
Auano_22040	0	0.00
Auano_22043	1	0.71	179
Auano_22046	0	0.00
Auano_22047	1	1.18	231
Auano_22049	3	1.17	11,199,940
Auano_22056	0	0.00
Auano_22058	1	2.29	30
Auano_22059	0	0.00
Auano_22062	0	0.00
Auano_22066	1	2.65	16
Auano_22067	0	0.00
Auano_22068	0	0.00
Auano_22069	0	0.00
Auano_22083	1	0.60	525
Auano_22094	0	0.00
Auano_22105	0	0.00
Auano_22111	1	1.91	29
Auano_22116	0	0.00
Auano_22120	0	0.00
Auano_22129	0	0.00
Auano_2213	4	3.43	122,175,309,342
Auano_22136	0	0.00
Auano_22165	1	4.08	57
Auano_22169	2	1.62	86,292
Auano_22177	5	1.79	32,277,339,544,845
Auano_22180	3	2.26	222,321,369
Auano_22182	0	0.00
Auano_22183	1	2.42	30
Auano_22188	0	0.00
Auano_22189	2	1.63	191,273
Auano_22191	0	0.00
Auano_22193	0	0.00
Auano_22203	0	0.00
Auano_22206	2	2.22	239,318
Auano_22241	0	0.00
Auano_22249	2	2.14	28,58
Auano_22252	1	1.00	271
Auano_22258	0	0.00
Auano_22269	2	2.20	47,179
Auano_2228	1	1.54	159
Auano_22280	1	0.62	353
Auano_22290	0	0.00
Auano_22298	1	1.99	179
Auano_22299	2	2.50	147,280
Auano_22311	2	2.35	153,329
Auano_22327	0	0.00
Auano_22328	1	1.13	322
Auano_22331	4	1.30	6,49,584,866
Auano_22332	0	0.00
Auano_22340	2	2.77	14,250
Auano_22348	0	0.00
Auano_22351	1	2.70	76
Auano_22353	0	0.00
Auano_22354	3	2.76	55,69,287
Auano_22356	3	5.58	87,152,203
Auano_22357	1	1.37	76
Auano_22358	0	0.00
Auano_22362	0	0.00
Auano_22374	1	1.35	251
Auano_22375	0	0.00
Auano_22386	1	2.55	118
Auano_22416	4	5.56	30,43,83,166
Auano_22417	0	0.00
Auano_22426	0	0.00
Auano_22441	0	0.00
Auano_2245	5	4.71	111,150,167,319,350
Auano_22474	0	0.00
Auano_22479	1	1.90	17
Auano_22487	0	0.00
Auano_22488	0	0.00
Auano_22498	3	3.17	15,206,360
Auano_22501	0	0.00
Auano_22507	0	0.00
Auano_22512	8	2.47	108,589,679,771,882,903,991,1288
Auano_22513	1	0.48	428
Auano_22516	0	0.00
Auano_22518	0	0.00
Auano_22521	1	0.56	60
Auano_22539	3	1.59	299,352,398
Auano_22544	0	0.00
Auano_22552	1	2.48	71
Auano_22559	1	1.92	6
Auano_22562	0	0.00
Auano_22563	0	0.00
Auano_22564	7	0.71	48,119,183,314,1063,1719,1929
Auano_22572	1	0.77	334
Auano_22578	2	1.66	25,91
Auano_22605	0	0.00
Auano_22613	3	1.29	229,359,832
Auano_22615	2	2.24	330,344
Auano_22616	2	1.84	166,394
Auano_2262	2	1.85	18,156
Auano_22626	0	0.00
Auano_22631	0	0.00
Auano_22633	1	1.12	341
Auano_22645	2	2.78	5,194
Auano_22652	0	0.00
Auano_22657	0	0.00
Auano_22659	0	0.00
Auano_2266	1	1.02	304
Auano_22691	0	0.00
Auano_2270	1	0.97	122
Auano_22705	2	1.23	113,201
Auano_22710	0	0.00
Auano_22720	2	1.15	271,568
Auano_22728	1	0.93	315
Auano_22734	0	0.00
Auano_22749	0	0.00
Auano_22759	1	1.97	83
Auano_22764	0	0.00
Auano_22773	1	1.45	127
Auano_22796	4	5.26	5,25,69,278
Auano_22798	0	0.00
Auano_2280	0	0.00
Auano_22805	2	0.84	303,618
Auano_22806	3	1.83	130,351,574
Auano_22815	0	0.00
Auano_22824	2	2.64	144,251
Auano_22846	0	0.00
Auano_22848	1	3.54	33
Auano_22852	0	0.00
Auano_22865	0	0.00
Auano_22870	0	0.00
Auano_22875	0	0.00
Auano_22889	2	3.10	5,106
Auano_22914	1	0.89	277
Auano_22926	0	0.00
Auano_22930	4	2.48	30,164,235,609
Auano_22932	0	0.00
Auano_22946	0	0.00
Auano_22949	2	8.16	64,90
Auano_2295	0	0.00
Auano_22951	0	0.00
Auano_22961	0	0.00
Auano_22962	1	0.96	38
Auano_22965	0	0.00
Auano_22969	0	0.00
Auano_22979	2	2.57	210,299
Auano_2298	0	0.00
Auano_22987	0	0.00
Auano_22988	3	1.91	78,102,596
Auano_22992	1	0.85	33
Auano_2300	0	0.00
Auano_23002	0	0.00
Auano_23003	1	0.60	486
Auano_23013	1	1.44	243
Auano_23014	3	1.75	136,265,566
Auano_23026	1	1.58	199
Auano_23034	1	1.03	33
Auano_23035	2	1.68	36,448
Auano_23037	4	1.51	49,80,241,872
Auano_23039	0	0.00
Auano_23050	0	0.00
Auano_23053	2	2.27	8,154
Auano_23056	1	1.48	228
Auano_23064	2	2.37	318,333
Auano_2307	1	0.88	167
Auano_23074	0	0.00
Auano_23083	1	0.86	366
Auano_23087	0	0.00
Auano_23090	0	0.00
Auano_23096	0	0.00
Auano_231	1	0.45	210
Auano_23104	6	2.90	118,171,498,596,629,749
Auano_23105	1	1.23	260
Auano_2311	0	0.00
Auano_23116	0	0.00
Auano_23121	1	1.04	298
Auano_23137	0	0.00
Auano_2314	0	0.00
Auano_23143	0	0.00
Auano_23158	3	2.78	5,95,407
Auano_23177	1	0.79	7
Auano_23206	2	2.34	30,50
Auano_23211	1	1.20	305
Auano_23222	2	1.42	465,544
Auano_2324	0	0.00
Auano_23241	0	0.00
Auano_23252	1	0.71	10
Auano_23254	0	0.00
Auano_23258	0	0.00
Auano_23262	0	0.00
Auano_23269	0	0.00
Auano_23275	1	0.96	253
Auano_23276	0	0.00
Auano_23282	0	0.00
Auano_23294	1	0.91	415
Auano_2330	0	0.00
Auano_23303	0	0.00
Auano_23304	2	2.14	27,58
Auano_23305	2	5.44	77,132
Auano_23309	0	0.00
Auano_23319	1	1.19	21
Auano_23338	0	0.00
Auano_23341	1	0.65	384
Auano_23344	0	0.00
Auano_23345	0	0.00
Auano_23346	1	1.01	198
Auano_23356	1	1.17	34
Auano_23360	0	0.00
Auano_23365	2	2.02	25,147
Auano_23373	0	0.00
Auano_23375	1	0.58	78
Auano_23381	0	0.00
Auano_2339	1	1.34	145
Auano_23390	1	1.29	32
Auano_23403	0	0.00
Auano_23404	1	1.37	20
Auano_23434	0	0.00
Auano_23438	0	0.00
Auano_23445	1	4.26	92
Auano_23449	0	0.00
Auano_23458	0	0.00
Auano_23464	4	4.89	53,125,188,227
Auano_23472	0	0.00
Auano_23476	2	3.05	45,166
Auano_23507	1	1.12	152
Auano_23508	0	0.00
Auano_23509	0	0.00
Auano_23512	1	1.35	157
Auano_23515	1	1.32	277
Auano_23523	3	2.56	122,385,422
Auano_23531	0	0.00
Auano_23536	1	0.82	30
Auano_23554	3	1.00	826,860,1042
Auano_23563	0	0.00
Auano_23570	1	1.55	186
Auano_23571	0	0.00
Auano_23580	0	0.00
Auano_23587	0	0.00
Auano_2359	1	1.09	340
Auano_23593	1	0.83	18
Auano_2360	1	1.18	314
Auano_23601	0	0.00
Auano_23610	0	0.00
Auano_23618	3	2.49	58,106,156
Auano_23619	3	0.99	58,603,848
Auano_23622	0	0.00
Auano_23630	2	2.95	4,147
Auano_23649	1	1.43	54
Auano_23653	1	0.65	20
Auano_23667	2	1.32	412,557
Auano_23670	1	1.50	21
Auano_23682	1	0.99	346
Auano_23690	0	0.00
Auano_23692	0	0.00
Auano_23702	0	0.00
Auano_2371	0	0.00
Auano_23712	0	0.00
Auano_23716	0	0.00
Auano_23725	0	0.00
Auano_2373	0	0.00
Auano_23737	0	0.00
Auano_23748	0	0.00
Auano_23750	0	0.00
Auano_23760	0	0.00
Auano_23763	0	0.00
Auano_23768	2	3.69	158,213
Auano_23772	3	5.71	50,108,150
Auano_23780	1	0.62	28
Auano_23783	2	2.90	178,235
Auano_23786	2	3.23	59,216
Auano_23787	1	1.59	217
Auano_2379	0	0.00
Auano_23795	2	1.61	262,293
Auano_23808	0	0.00
Auano_23822	0	0.00
Auano_23825	0	0.00
Auano_23826	2	2.85	134,164
Auano_23831	0	0.00
Auano_23843	1	1.17	6
Auano_23845	0	0.00
Auano_23847	0	0.00
Auano_23855	3	5.06	20,34,99
Auano_23860	0	0.00
Auano_23874	1	1.59	146
Auano_23882	0	0.00
Auano_23897	0	0.00
Auano_23899	0	0.00
Auano_23900	0	0.00
Auano_23904	0	0.00
Auano_23914	0	0.00
Auano_23917	0	0.00
Auano_23922	0	0.00
Auano_23934	2	2.17	175,204
Auano_23936	0	0.00
Auano_23943	1	1.25	100
Auano_23946	0	0.00
Auano_23948	1	0.82	69
Auano_23949	0	0.00
Auano_23951	1	1.04	33
Auano_23960	0	0.00
Auano_23965	1	1.54	246
Auano_23968	4	1.95	48,249,500,587
Auano_23976	1	1.13	226
Auano_23994	0	0.00
Auano_24007	2	2.66	147,261
Auano_24010	1	2.33	76
Auano_24012	2	1.37	251,492
Auano_24013	0	0.00
Auano_24016	0	0.00
Auano_24022	1	1.66	155
Auano_24035	1	3.10	4
Auano_24042	0	0.00
Auano_24050	1	0.57	26
Auano_24053	3	4.11	123,221,254
Auano_24056	0	0.00
Auano_24064	0	0.00
Auano_24073	2	2.77	38,262
Auano_24084	1	1.42	27
Auano_24092	1	0.82	117
Auano_24094	0	0.00
Auano_24113	1	1.65	66
Auano_24119	1	2.60	65
Auano_24120	0	0.00
Auano_24123	3	1.57	466,510,609
Auano_24129	0	0.00
Auano_2413	0	0.00
Auano_24131	0	0.00
Auano_24138	0	0.00
Auano_24142	0	0.00
Auano_24144	1	2.23	45
Auano_24147	2	2.04	50,85
Auano_24154	1	2.15	93
Auano_2416	0	0.00
Auano_24160	0	0.00
Auano_24163	1	3.54	7
Auano_24165	1	1.93	124
Auano_24172	2	2.61	56,72
Auano_24176	1	0.83	469
Auano_24178	0	0.00
Auano_24188	0	0.00
Auano_24196	0	0.00
Auano_24204	0	0.00
Auano_24227	3	1.64	317,418,439
Auano_24239	0	0.00
Auano_24242	2	0.82	40,62
Auano_24245	0	0.00
Auano_24247	0	0.00
Auano_24262	0	0.00
Auano_24264	0	0.00
Auano_24297	1	3.13	49
Auano_24301	0	0.00
Auano_24304	2	1.91	136,367
Auano_24305	0	0.00
Auano_24309	2	3.00	160,198
Auano_24312	0	0.00
Auano_24316	0	0.00
Auano_24327	2	1.25	32,396
Auano_24350	0	0.00
Auano_24359	0	0.00
Auano_24362	1	1.05	317
Auano_24370	0	0.00
Auano_24373	4	2.95	204,295,330,445
Auano_2438	1	1.36	46
Auano_24389	0	0.00
Auano_24395	0	0.00
Auano_24398	1	1.43	245
Auano_24403	0	0.00
Auano_24404	0	0.00
Auano_24425	2	3.01	115,221
Auano_2443	2	2.16	48,87
Auano_24430	1	0.95	243
Auano_24431	0	0.00
Auano_24433	0	0.00
Auano_24439	2	1.32	122,197
Auano_24442	1	0.51	360
Auano_24448	1	3.03	10
Auano_24462	0	0.00
Auano_24463	2	1.31	6,604
Auano_24467	1	0.97	288
Auano_2447	0	0.00
Auano_24476	0	0.00
Auano_24506	1	1.21	11
Auano_24517	0	0.00
Auano_24518	3	2.02	202,302,454
Auano_24520	1	1.51	144
Auano_24528	5	2.27	48,476,736,847,864
Auano_24553	0	0.00
Auano_24555	0	0.00
Auano_2456	3	3.96	5,129,184
Auano_24561	2	2.29	178,342
Auano_24572	2	2.12	241,270
Auano_24579	1	1.04	195
Auano_24586	1	0.82	295
Auano_24590	0	0.00
Auano_24591	2	1.78	33,276
Auano_24596	1	0.57	386
Auano_24616	1	0.52	390
[truncated: 237,748 more rows]
