# Supplementary material for: In Silico Analysis of Correlations between Protein Disorder and Post-Translational Modifications in Algae
Source: Int J Mol Sci. 2015 Aug 20;16(8):19812–35. doi: 10.3390/ijms160819812 (PMC4581327; doi:10.3390/ijms160819812)
Supplement: Supplementary file 1 [file ijms-16-19812-s001.zip › Supplementary_data/pest.tab]

id	pest_cnt	pest_cnt/400aa	pest_region
Auano_10068	0	0.00
Auano_10071	0	0.00
Auano_10074	0	0.00
Auano_1009	0	0.00
Auano_10095	0	0.00
Auano_10097	0	0.00
Auano_1015	0	0.00
Auano_10168	0	0.00
Auano_10173	0	0.00
Auano_10190	0	0.00
Auano_10203	1	0.55	248-260
Auano_10207	0	0.00
Auano_10212	0	0.00
Auano_10217	0	0.00
Auano_10223	0	0.00
Auano_10230	0	0.00
Auano_10241	0	0.00
Auano_10270	1	0.79	344-363
Auano_10272	0	0.00
Auano_10275	0	0.00
Auano_10276	0	0.00
Auano_10278	0	0.00
Auano_10293	0	0.00
Auano_103	0	0.00
Auano_10322	0	0.00
Auano_10333	0	0.00
Auano_10344	0	0.00
Auano_10354	0	0.00
Auano_10368	0	0.00
Auano_10378	0	0.00
Auano_10388	0	0.00
Auano_10394	0	0.00
Auano_1041	0	0.00
Auano_10430	0	0.00
Auano_10437	0	0.00
Auano_10442	0	0.00
Auano_10453	0	0.00
Auano_10462	0	0.00
Auano_10482	0	0.00
Auano_1051	0	0.00
Auano_10512	0	0.00
Auano_10513	0	0.00
Auano_10515	0	0.00
Auano_10532	0	0.00
Auano_10538	1	0.70	493-530
Auano_10543	0	0.00
Auano_10551	0	0.00
Auano_10554	0	0.00
Auano_10572	0	0.00
Auano_10595	0	0.00
Auano_10606	0	0.00
Auano_10610	0	0.00
Auano_10628	0	0.00
Auano_10632	0	0.00
Auano_1068	0	0.00
Auano_10680	0	0.00
Auano_10683	0	0.00
Auano_10699	0	0.00
Auano_10705	0	0.00
Auano_10706	0	0.00
Auano_10709	0	0.00
Auano_10716	0	0.00
Auano_10731	0	0.00
Auano_10764	1	1.41	6-18
Auano_10784	0	0.00
Auano_10808	0	0.00
Auano_10813	0	0.00
Auano_10815	0	0.00
Auano_10851	0	0.00
Auano_10854	0	0.00
Auano_10873	0	0.00
Auano_10874	0	0.00
Auano_10881	0	0.00
Auano_10893	0	0.00
Auano_10912	0	0.00
Auano_10939	0	0.00
Auano_10951	0	0.00
Auano_10953	0	0.00
Auano_10968	0	0.00
Auano_10990	0	0.00
Auano_11000	0	0.00
Auano_11009	0	0.00
Auano_11045	0	0.00
Auano_11050	0	0.00
Auano_11057	0	0.00
Auano_11098	0	0.00
Auano_11133	0	0.00
Auano_11136	0	0.00
Auano_11143	0	0.00
Auano_11148	0	0.00
Auano_11154	0	0.00
Auano_1116	1	0.62	113-140
Auano_11168	0	0.00
Auano_11187	0	0.00
Auano_11195	0	0.00
Auano_11203	0	0.00
Auano_11223	0	0.00
Auano_11234	0	0.00
Auano_1127	0	0.00
Auano_11273	1	1.10	1-66
Auano_1128	0	0.00
Auano_1129	0	0.00
Auano_11299	0	0.00
Auano_11312	0	0.00
Auano_11333	0	0.00
Auano_1134	0	0.00
Auano_11348	0	0.00
Auano_11358	0	0.00
Auano_11362	0	0.00
Auano_1138	0	0.00
Auano_11394	0	0.00
Auano_11396	0	0.00
Auano_1140	0	0.00
Auano_11416	0	0.00
Auano_11422	0	0.00
Auano_11435	0	0.00
Auano_11443	0	0.00
Auano_1146	0	0.00
Auano_11462	1	1.08	135-155
Auano_1147	0	0.00
Auano_11470	0	0.00
Auano_11471	0	0.00
Auano_11473	0	0.00
Auano_11479	0	0.00
Auano_11485	0	0.00
Auano_11487	0	0.00
Auano_11520	0	0.00
Auano_11529	0	0.00
Auano_11535	0	0.00
Auano_11569	0	0.00
Auano_1158	0	0.00
Auano_11603	0	0.00
Auano_11604	0	0.00
Auano_11607	0	0.00
Auano_11609	0	0.00
Auano_11611	0	0.00
Auano_11634	0	0.00
Auano_11640	0	0.00
Auano_1165	0	0.00
Auano_11655	0	0.00
Auano_11702	0	0.00
Auano_11710	1	0.97	361-384
Auano_11722	0	0.00
Auano_11729	0	0.00
Auano_11749	2	2.22	124-162,162-177
Auano_1175	0	0.00
Auano_11755	0	0.00
Auano_11763	0	0.00
Auano_11765	0	0.00
Auano_11767	0	0.00
Auano_11777	0	0.00
Auano_11784	0	0.00
Auano_11794	0	0.00
Auano_11801	0	0.00
Auano_11816	0	0.00
Auano_11820	0	0.00
Auano_11829	0	0.00
Auano_11830	0	0.00
Auano_1185	0	0.00
Auano_11850	0	0.00
Auano_11851	0	0.00
Auano_11858	0	0.00
Auano_11871	0	0.00
Auano_11873	0	0.00
Auano_11887	0	0.00
Auano_11890	0	0.00
Auano_11896	0	0.00
Auano_11897	1	1.30	263-275
Auano_119	0	0.00
Auano_11902	0	0.00
Auano_11903	0	0.00
Auano_11909	0	0.00
Auano_1191	0	0.00
Auano_11912	0	0.00
Auano_11914	0	0.00
Auano_11917	0	0.00
Auano_1193	0	0.00
Auano_11961	0	0.00
Auano_11962	0	0.00
Auano_11968	1	1.08	117-144
Auano_11971	0	0.00
Auano_11973	0	0.00
Auano_11974	0	0.00
Auano_11978	0	0.00
Auano_11979	0	0.00
Auano_11983	0	0.00
Auano_11991	0	0.00
Auano_12010	0	0.00
Auano_12024	0	0.00
Auano_1204	1	0.77	351-363
Auano_12050	0	0.00
Auano_12054	0	0.00
Auano_12055	0	0.00
Auano_12057	0	0.00
Auano_12062	0	0.00
Auano_1208	0	0.00
Auano_12099	0	0.00
Auano_12100	0	0.00
Auano_12112	0	0.00
Auano_12123	0	0.00
Auano_12131	0	0.00
Auano_12141	0	0.00
Auano_12147	0	0.00
Auano_12150	0	0.00
Auano_12165	0	0.00
Auano_12176	0	0.00
Auano_1219	0	0.00
Auano_12227	0	0.00
Auano_12238	0	0.00
Auano_12241	0	0.00
Auano_12244	0	0.00
Auano_12246	0	0.00
Auano_12250	0	0.00
Auano_12251	0	0.00
Auano_12252	0	0.00
Auano_12262	0	0.00
Auano_12283	0	0.00
Auano_12320	0	0.00
Auano_12328	0	0.00
Auano_12336	0	0.00
Auano_12344	0	0.00
Auano_12350	0	0.00
Auano_12353	0	0.00
Auano_12362	0	0.00
Auano_12363	0	0.00
Auano_12382	0	0.00
Auano_12385	0	0.00
Auano_12403	0	0.00
Auano_12409	0	0.00
Auano_12414	0	0.00
Auano_12429	0	0.00
Auano_1243	0	0.00
Auano_12439	0	0.00
Auano_12440	0	0.00
Auano_12447	0	0.00
Auano_1245	0	0.00
Auano_12470	0	0.00
Auano_12473	0	0.00
Auano_12476	0	0.00
Auano_12482	0	0.00
Auano_12494	0	0.00
Auano_12499	0	0.00
Auano_12504	0	0.00
Auano_12514	0	0.00
Auano_12519	0	0.00
Auano_12526	0	0.00
Auano_12528	0	0.00
Auano_12530	0	0.00
Auano_12533	0	0.00
Auano_1254	0	0.00
Auano_12548	0	0.00
Auano_12561	0	0.00
Auano_12568	0	0.00
Auano_12569	0	0.00
Auano_12570	0	0.00
Auano_12574	0	0.00
Auano_12582	0	0.00
Auano_12585	0	0.00
Auano_12587	0	0.00
Auano_12599	1	1.61	137-153
Auano_1261	0	0.00
Auano_12619	0	0.00
Auano_12623	1	1.22	150-168
Auano_12634	0	0.00
Auano_12637	0	0.00
Auano_12663	0	0.00
Auano_12664	0	0.00
Auano_12693	0	0.00
Auano_12696	0	0.00
Auano_12712	0	0.00
Auano_12714	0	0.00
Auano_12738	0	0.00
Auano_12783	0	0.00
Auano_12795	0	0.00
Auano_12800	0	0.00
Auano_12803	0	0.00
Auano_12804	0	0.00
Auano_12817	0	0.00
Auano_12818	0	0.00
Auano_12834	0	0.00
Auano_12844	0	0.00
Auano_12856	0	0.00
Auano_1287	0	0.00
Auano_12877	0	0.00
Auano_12902	0	0.00
Auano_12910	0	0.00
Auano_12914	0	0.00
Auano_12916	0	0.00
Auano_1293	3	2.43	248-272,272-299,468-480
Auano_12944	0	0.00
Auano_12951	0	0.00
Auano_12956	0	0.00
Auano_12957	0	0.00
Auano_1296	1	0.86	265-290
Auano_12964	0	0.00
Auano_12967	0	0.00
Auano_12971	0	0.00
Auano_12972	0	0.00
Auano_12975	0	0.00
Auano_12986	0	0.00
Auano_12990	0	0.00
Auano_13007	0	0.00
Auano_13024	0	0.00
Auano_13028	0	0.00
Auano_13029	0	0.00
Auano_13083	0	0.00
Auano_1309	0	0.00
Auano_13102	0	0.00
Auano_13109	0	0.00
Auano_13121	1	1.28	23-36
Auano_13138	0	0.00
Auano_13143	0	0.00
Auano_13148	0	0.00
Auano_13162	0	0.00
Auano_13166	0	0.00
Auano_13173	0	0.00
Auano_13174	1	1.41	241-260
Auano_13176	0	0.00
Auano_13177	0	0.00
Auano_13178	0	0.00
Auano_13179	0	0.00
Auano_1318	0	0.00
Auano_13185	0	0.00
Auano_13189	0	0.00
Auano_13204	0	0.00
Auano_13218	0	0.00
Auano_13221	0	0.00
Auano_13224	0	0.00
Auano_13232	0	0.00
Auano_13243	0	0.00
Auano_13246	0	0.00
Auano_13257	0	0.00
Auano_13259	0	0.00
Auano_1326	0	0.00
Auano_13263	0	0.00
Auano_13267	0	0.00
Auano_1327	1	0.80	24-36
Auano_13271	0	0.00
Auano_13281	0	0.00
Auano_13292	1	1.62	112-131
Auano_13301	0	0.00
Auano_13311	0	0.00
Auano_13322	0	0.00
Auano_13348	0	0.00
Auano_13365	0	0.00
Auano_13369	1	1.32	158-175
Auano_13379	0	0.00
Auano_13380	0	0.00
Auano_13383	0	0.00
Auano_13413	0	0.00
Auano_13416	0	0.00
Auano_13422	0	0.00
Auano_13431	0	0.00
Auano_13433	0	0.00
Auano_13438	0	0.00
Auano_13446	0	0.00
Auano_13451	0	0.00
Auano_13453	0	0.00
Auano_1346	0	0.00
Auano_13462	0	0.00
Auano_13477	0	0.00
Auano_13488	0	0.00
Auano_13493	0	0.00
Auano_13498	0	0.00
Auano_1350	0	0.00
Auano_13505	0	0.00
Auano_13518	0	0.00
Auano_13525	0	0.00
Auano_1353	0	0.00
Auano_13553	0	0.00
Auano_13554	0	0.00
Auano_13576	0	0.00
Auano_13578	0	0.00
Auano_13581	0	0.00
Auano_13582	0	0.00
Auano_13593	0	0.00
Auano_13597	0	0.00
Auano_13600	0	0.00
Auano_13608	0	0.00
Auano_13618	0	0.00
Auano_13619	0	0.00
Auano_13620	0	0.00
Auano_13624	0	0.00
Auano_13628	0	0.00
Auano_13629	0	0.00
Auano_13633	0	0.00
Auano_13634	0	0.00
Auano_13640	0	0.00
Auano_13646	0	0.00
Auano_13668	0	0.00
Auano_13671	1	1.70	101-118
Auano_13675	0	0.00
Auano_13690	0	0.00
Auano_13698	0	0.00
Auano_13701	0	0.00
Auano_13713	0	0.00
Auano_13714	0	0.00
Auano_13753	0	0.00
Auano_13754	0	0.00
Auano_13761	0	0.00
Auano_13764	0	0.00
Auano_13765	0	0.00
Auano_13767	0	0.00
Auano_13789	0	0.00
Auano_13803	0	0.00
Auano_13838	0	0.00
Auano_13844	0	0.00
Auano_13851	0	0.00
Auano_13853	0	0.00
Auano_13865	0	0.00
Auano_1387	0	0.00
Auano_13917	0	0.00
Auano_13918	0	0.00
Auano_13930	0	0.00
Auano_13936	0	0.00
Auano_13949	0	0.00
Auano_13960	0	0.00
Auano_13964	1	1.50	241-255
Auano_13971	0	0.00
Auano_13972	0	0.00
Auano_13973	0	0.00
Auano_13974	0	0.00
Auano_13977	0	0.00
Auano_13990	0	0.00
Auano_13994	0	0.00
Auano_14005	1	1.59	112-127
Auano_14007	0	0.00
Auano_14012	0	0.00
Auano_14019	0	0.00
Auano_14021	0	0.00
Auano_14032	0	0.00
Auano_14036	0	0.00
Auano_14060	0	0.00
Auano_14064	0	0.00
Auano_14079	0	0.00
Auano_14095	0	0.00
Auano_14101	0	0.00
Auano_14106	0	0.00
Auano_14117	0	0.00
Auano_14124	0	0.00
Auano_14125	0	0.00
Auano_14127	0	0.00
Auano_14129	0	0.00
Auano_14133	0	0.00
Auano_14137	0	0.00
Auano_14145	0	0.00
Auano_14167	0	0.00
Auano_14185	0	0.00
Auano_14200	0	0.00
Auano_14206	0	0.00
Auano_14207	0	0.00
Auano_14209	0	0.00
Auano_14212	1	1.83	32-43
Auano_14226	0	0.00
Auano_14230	0	0.00
Auano_14236	0	0.00
Auano_1424	0	0.00
Auano_14255	0	0.00
Auano_14265	0	0.00
Auano_14273	0	0.00
Auano_14278	0	0.00
Auano_14287	0	0.00
Auano_14303	0	0.00
Auano_1432	0	0.00
Auano_14339	0	0.00
Auano_14345	0	0.00
Auano_14350	0	0.00
Auano_14357	0	0.00
Auano_14358	0	0.00
Auano_14373	0	0.00
Auano_14382	0	0.00
Auano_14383	0	0.00
Auano_14390	0	0.00
Auano_14392	0	0.00
Auano_14396	0	0.00
Auano_14403	0	0.00
Auano_14407	0	0.00
Auano_14410	0	0.00
Auano_14433	0	0.00
Auano_14444	0	0.00
Auano_14446	0	0.00
Auano_14447	0	0.00
Auano_14460	0	0.00
Auano_14468	0	0.00
Auano_14487	0	0.00
Auano_14491	0	0.00
Auano_14493	0	0.00
Auano_14498	0	0.00
Auano_14519	0	0.00
Auano_14540	0	0.00
Auano_14553	0	0.00
Auano_14567	0	0.00
Auano_14569	0	0.00
Auano_14575	0	0.00
Auano_14576	0	0.00
Auano_14586	0	0.00
Auano_14587	0	0.00
Auano_14595	0	0.00
Auano_14597	0	0.00
Auano_14630	0	0.00
Auano_14638	0	0.00
Auano_14641	0	0.00
Auano_14644	0	0.00
Auano_14645	0	0.00
Auano_14652	0	0.00
Auano_14663	0	0.00
Auano_14671	0	0.00
Auano_14673	0	0.00
Auano_14688	0	0.00
Auano_14702	0	0.00
Auano_14720	0	0.00
Auano_14730	0	0.00
Auano_14741	0	0.00
Auano_14747	1	1.86	36-49
Auano_14748	0	0.00
Auano_14749	0	0.00
Auano_14750	0	0.00
Auano_14766	0	0.00
Auano_14776	0	0.00
Auano_14787	0	0.00
Auano_1481	0	0.00
Auano_1482	0	0.00
Auano_14836	0	0.00
Auano_14858	0	0.00
Auano_14862	0	0.00
Auano_14864	0	0.00
Auano_14865	0	0.00
Auano_14886	0	0.00
Auano_14888	0	0.00
Auano_14899	0	0.00
Auano_14925	0	0.00
Auano_14928	0	0.00
Auano_1493	0	0.00
Auano_14936	0	0.00
Auano_14945	0	0.00
Auano_14950	0	0.00
Auano_14958	0	0.00
Auano_14993	0	0.00
Auano_14994	0	0.00
Auano_14995	0	0.00
Auano_15004	0	0.00
Auano_15008	0	0.00
Auano_15016	0	0.00
Auano_15032	0	0.00
Auano_15034	0	0.00
Auano_15035	0	0.00
Auano_15038	0	0.00
Auano_1504	0	0.00
Auano_15050	0	0.00
Auano_15075	0	0.00
Auano_15079	0	0.00
Auano_1508	0	0.00
Auano_15080	0	0.00
Auano_15084	0	0.00
Auano_15088	0	0.00
Auano_15089	0	0.00
Auano_15090	0	0.00
Auano_15092	0	0.00
Auano_15095	0	0.00
Auano_15101	0	0.00
Auano_15117	0	0.00
Auano_15150	0	0.00
Auano_15156	0	0.00
Auano_15166	0	0.00
Auano_15168	0	0.00
Auano_15177	0	0.00
Auano_1519	0	0.00
Auano_15190	0	0.00
Auano_15199	0	0.00
Auano_15226	0	0.00
Auano_15232	0	0.00
Auano_15234	0	0.00
Auano_15235	0	0.00
Auano_15243	0	0.00
Auano_15245	0	0.00
Auano_15258	0	0.00
Auano_1526	0	0.00
Auano_15260	0	0.00
Auano_15275	0	0.00
Auano_15277	0	0.00
Auano_15293	0	0.00
Auano_15296	0	0.00
Auano_15300	0	0.00
Auano_15332	0	0.00
Auano_15336	0	0.00
Auano_15342	0	0.00
Auano_1535	0	0.00
Auano_15356	0	0.00
Auano_15361	0	0.00
Auano_15371	0	0.00
Auano_15378	0	0.00
Auano_15386	0	0.00
Auano_15388	0	0.00
Auano_15393	0	0.00
Auano_15418	0	0.00
Auano_15423	0	0.00
Auano_15424	0	0.00
Auano_15426	0	0.00
Auano_15432	0	0.00
Auano_15434	0	0.00
Auano_15450	0	0.00
Auano_15452	0	0.00
Auano_15453	0	0.00
Auano_15454	0	0.00
Auano_15476	0	0.00
Auano_15499	0	0.00
Auano_15503	0	0.00
Auano_15531	0	0.00
Auano_15540	0	0.00
Auano_15549	0	0.00
Auano_15552	0	0.00
Auano_15554	0	0.00
Auano_15555	0	0.00
Auano_15577	0	0.00
Auano_15583	0	0.00
Auano_15589	0	0.00
Auano_15598	0	0.00
Auano_15607	0	0.00
Auano_15609	0	0.00
Auano_1561	2	2.44	161-187,187-209
Auano_15620	0	0.00
Auano_15622	0	0.00
Auano_15631	0	0.00
Auano_15639	0	0.00
Auano_15646	0	0.00
Auano_15674	0	0.00
Auano_15676	0	0.00
Auano_15678	0	0.00
Auano_15687	0	0.00
Auano_15689	0	0.00
Auano_15696	0	0.00
Auano_15704	0	0.00
Auano_15705	0	0.00
Auano_15708	0	0.00
Auano_15711	0	0.00
Auano_15727	0	0.00
Auano_15731	0	0.00
Auano_15739	0	0.00
Auano_15740	0	0.00
Auano_15750	1	2.99	62-73
Auano_15757	0	0.00
Auano_15768	0	0.00
Auano_15769	0	0.00
Auano_15778	0	0.00
Auano_15783	0	0.00
Auano_15788	0	0.00
Auano_15810	0	0.00
Auano_15816	0	0.00
Auano_15819	0	0.00
Auano_15827	0	0.00
Auano_15829	0	0.00
Auano_15834	0	0.00
Auano_15836	0	0.00
Auano_15837	0	0.00
Auano_15865	0	0.00
Auano_15875	0	0.00
Auano_15876	0	0.00
Auano_15877	0	0.00
Auano_15878	0	0.00
Auano_15891	0	0.00
Auano_15895	0	0.00
Auano_15900	0	0.00
Auano_15915	0	0.00
Auano_15917	0	0.00
Auano_15921	0	0.00
Auano_15931	0	0.00
Auano_15935	0	0.00
Auano_15939	0	0.00
Auano_15943	0	0.00
Auano_15951	0	0.00
Auano_15956	0	0.00
Auano_15960	0	0.00
Auano_15978	0	0.00
Auano_15979	0	0.00
Auano_15995	0	0.00
Auano_15998	0	0.00
Auano_16004	0	0.00
Auano_16008	0	0.00
Auano_16015	0	0.00
Auano_16025	0	0.00
Auano_16026	0	0.00
Auano_16033	0	0.00
Auano_16041	0	0.00
Auano_16046	0	0.00
Auano_16048	0	0.00
Auano_16055	0	0.00
Auano_16078	0	0.00
Auano_16091	0	0.00
Auano_16094	0	0.00
Auano_16096	0	0.00
Auano_16103	0	0.00
Auano_16104	0	0.00
Auano_16106	0	0.00
Auano_16110	0	0.00
Auano_16117	0	0.00
Auano_16121	0	0.00
Auano_16122	0	0.00
Auano_16132	0	0.00
Auano_16138	0	0.00
Auano_16146	0	0.00
Auano_16151	0	0.00
Auano_16160	0	0.00
Auano_16161	0	0.00
Auano_16169	0	0.00
Auano_16175	0	0.00
Auano_16182	0	0.00
Auano_16186	0	0.00
Auano_16188	0	0.00
Auano_16190	0	0.00
Auano_16196	0	0.00
Auano_16213	0	0.00
Auano_1622	0	0.00
Auano_16227	0	0.00
Auano_16234	0	0.00
Auano_16246	0	0.00
Auano_16248	0	0.00
Auano_16256	0	0.00
Auano_16257	0	0.00
Auano_16263	0	0.00
Auano_16264	0	0.00
Auano_16266	0	0.00
Auano_16268	0	0.00
Auano_16279	0	0.00
Auano_1628	0	0.00
Auano_16280	0	0.00
Auano_16283	0	0.00
Auano_16285	0	0.00
Auano_16288	0	0.00
Auano_16291	0	0.00
Auano_16296	0	0.00
Auano_16299	0	0.00
Auano_16302	0	0.00
Auano_16307	0	0.00
Auano_16315	0	0.00
Auano_16317	0	0.00
Auano_16327	0	0.00
Auano_16330	0	0.00
Auano_16333	0	0.00
Auano_16343	0	0.00
Auano_16344	0	0.00
Auano_16352	0	0.00
Auano_16357	0	0.00
Auano_16360	0	0.00
Auano_16362	0	0.00
Auano_16367	0	0.00
Auano_1637	0	0.00
Auano_16370	0	0.00
Auano_16372	0	0.00
Auano_16376	1	3.74	57-74
Auano_16386	0	0.00
Auano_16391	0	0.00
Auano_16398	0	0.00
Auano_16399	0	0.00
Auano_16400	0	0.00
Auano_16401	0	0.00
Auano_16416	0	0.00
Auano_16436	0	0.00
Auano_16440	0	0.00
Auano_16445	0	0.00
Auano_16452	0	0.00
Auano_16461	0	0.00
Auano_16464	0	0.00
Auano_16465	0	0.00
Auano_16471	0	0.00
Auano_1648	0	0.00
Auano_16480	0	0.00
Auano_16484	0	0.00
Auano_16490	0	0.00
Auano_16492	0	0.00
Auano_16500	0	0.00
Auano_16516	0	0.00
Auano_16528	0	0.00
Auano_16529	0	0.00
Auano_16535	0	0.00
Auano_16543	0	0.00
Auano_16546	0	0.00
Auano_16547	0	0.00
Auano_16553	0	0.00
Auano_16558	0	0.00
Auano_16566	0	0.00
Auano_16571	0	0.00
Auano_16575	0	0.00
Auano_16576	0	0.00
Auano_16577	0	0.00
Auano_16582	0	0.00
Auano_16583	0	0.00
Auano_16586	0	0.00
Auano_16590	0	0.00
Auano_16621	0	0.00
Auano_16631	0	0.00
Auano_16633	0	0.00
Auano_16650	0	0.00
Auano_16655	0	0.00
Auano_1666	0	0.00
Auano_16660	0	0.00
Auano_16670	0	0.00
Auano_16677	0	0.00
Auano_16680	0	0.00
Auano_16688	0	0.00
Auano_16709	0	0.00
Auano_16724	0	0.00
Auano_16737	0	0.00
Auano_1674	0	0.00
Auano_16743	0	0.00
Auano_16745	0	0.00
Auano_16747	0	0.00
Auano_16756	0	0.00
Auano_16761	0	0.00
Auano_16762	0	0.00
Auano_16767	0	0.00
Auano_16773	0	0.00
Auano_16774	0	0.00
Auano_16778	0	0.00
Auano_16784	0	0.00
Auano_16793	0	0.00
Auano_16801	0	0.00
Auano_16804	0	0.00
Auano_16812	1	3.01	53-72
Auano_16815	0	0.00
Auano_16819	0	0.00
Auano_16821	0	0.00
Auano_16823	0	0.00
Auano_16829	0	0.00
Auano_16832	0	0.00
Auano_16848	0	0.00
Auano_16866	0	0.00
Auano_16867	0	0.00
Auano_16873	0	0.00
Auano_16876	0	0.00
Auano_16878	0	0.00
Auano_16886	0	0.00
Auano_1689	0	0.00
Auano_16893	0	0.00
Auano_16894	0	0.00
Auano_16897	0	0.00
Auano_16902	0	0.00
Auano_16909	0	0.00
Auano_16915	0	0.00
Auano_16921	0	0.00
Auano_16925	0	0.00
Auano_16928	0	0.00
Auano_16930	0	0.00
Auano_16946	0	0.00
Auano_16948	0	0.00
Auano_16950	0	0.00
Auano_16951	0	0.00
Auano_16956	0	0.00
Auano_16970	0	0.00
Auano_16973	0	0.00
Auano_16978	0	0.00
Auano_16990	0	0.00
Auano_17005	0	0.00
Auano_17009	0	0.00
Auano_17018	0	0.00
Auano_17032	0	0.00
Auano_1704	0	0.00
Auano_17047	0	0.00
Auano_17050	0	0.00
Auano_17052	0	0.00
Auano_17056	0	0.00
Auano_17058	0	0.00
Auano_17062	0	0.00
Auano_17068	0	0.00
Auano_17073	0	0.00
Auano_17075	0	0.00
Auano_17078	0	0.00
Auano_17080	0	0.00
Auano_17100	1	3.25	29-40
Auano_17107	0	0.00
Auano_17115	0	0.00
Auano_17118	0	0.00
Auano_17128	0	0.00
Auano_1713	1	1.10	91-110
Auano_17140	0	0.00
Auano_17141	0	0.00
Auano_17150	0	0.00
Auano_1716	0	0.00
Auano_17164	0	0.00
Auano_1717	0	0.00
Auano_17170	0	0.00
Auano_17171	0	0.00
Auano_17179	0	0.00
Auano_17195	0	0.00
Auano_17197	0	0.00
Auano_17211	0	0.00
Auano_17217	0	0.00
Auano_17219	0	0.00
Auano_1722	0	0.00
Auano_17223	0	0.00
Auano_17224	0	0.00
Auano_17242	0	0.00
Auano_17250	0	0.00
Auano_17259	0	0.00
Auano_17267	0	0.00
Auano_17271	0	0.00
Auano_17290	0	0.00
Auano_17309	0	0.00
Auano_17310	0	0.00
Auano_17312	0	0.00
Auano_17315	0	0.00
Auano_17318	0	0.00
Auano_17325	0	0.00
Auano_17329	0	0.00
Auano_17331	0	0.00
Auano_17342	0	0.00
Auano_17360	0	0.00
Auano_17363	0	0.00
Auano_17366	0	0.00
Auano_17370	0	0.00
Auano_17375	0	0.00
Auano_17376	0	0.00
Auano_17377	0	0.00
Auano_1738	0	0.00
Auano_17384	0	0.00
Auano_17385	0	0.00
Auano_17386	0	0.00
Auano_17393	0	0.00
Auano_17394	0	0.00
Auano_17402	0	0.00
Auano_17413	0	0.00
Auano_17417	0	0.00
Auano_17437	0	0.00
Auano_17458	0	0.00
Auano_17462	0	0.00
Auano_17464	0	0.00
Auano_17468	0	0.00
Auano_17497	0	0.00
Auano_17503	0	0.00
Auano_17508	0	0.00
Auano_1751	0	0.00
Auano_17513	0	0.00
Auano_17524	0	0.00
Auano_17528	0	0.00
Auano_17531	0	0.00
Auano_17538	0	0.00
Auano_17545	0	0.00
Auano_17549	0	0.00
Auano_17564	0	0.00
Auano_17567	0	0.00
Auano_17570	0	0.00
Auano_17572	0	0.00
Auano_17573	0	0.00
Auano_17577	0	0.00
Auano_17580	0	0.00
Auano_17585	0	0.00
Auano_17601	0	0.00
Auano_17602	0	0.00
Auano_17606	0	0.00
Auano_17607	0	0.00
Auano_1761	0	0.00
Auano_17617	0	0.00
Auano_17647	0	0.00
Auano_17649	0	0.00
Auano_17657	0	0.00
Auano_17658	0	0.00
Auano_17669	0	0.00
Auano_1767	1	1.36	212-230
Auano_17670	0	0.00
Auano_17677	0	0.00
Auano_17678	0	0.00
Auano_17683	1	3.74	46-60
Auano_17686	0	0.00
Auano_17695	0	0.00
Auano_17697	0	0.00
Auano_17699	0	0.00
Auano_1770	0	0.00
Auano_17700	0	0.00
Auano_17701	0	0.00
Auano_17706	0	0.00
Auano_1771	0	0.00
Auano_17715	0	0.00
Auano_17718	0	0.00
Auano_17721	0	0.00
Auano_17728	0	0.00
Auano_17739	0	0.00
Auano_17741	0	0.00
Auano_17742	0	0.00
Auano_17746	0	0.00
Auano_17752	0	0.00
Auano_17754	0	0.00
Auano_17769	0	0.00
Auano_17773	0	0.00
Auano_17776	0	0.00
Auano_17777	1	4.82	59-83
Auano_17782	0	0.00
Auano_17788	0	0.00
Auano_17796	0	0.00
Auano_17811	0	0.00
Auano_17814	0	0.00
Auano_17821	0	0.00
Auano_17827	0	0.00
Auano_17832	0	0.00
Auano_17838	0	0.00
Auano_17839	0	0.00
Auano_17849	0	0.00
Auano_17852	0	0.00
Auano_17856	0	0.00
Auano_17857	0	0.00
Auano_17864	0	0.00
Auano_17865	0	0.00
Auano_17878	0	0.00
Auano_17881	0	0.00
Auano_17889	0	0.00
Auano_1789	0	0.00
Auano_17896	0	0.00
Auano_17897	0	0.00
Auano_17901	0	0.00
Auano_17903	0	0.00
Auano_17904	0	0.00
Auano_17908	0	0.00
Auano_17910	0	0.00
Auano_17911	0	0.00
Auano_17914	0	0.00
Auano_17929	0	0.00
Auano_17941	0	0.00
Auano_17948	0	0.00
Auano_17949	0	0.00
Auano_1796	1	1.32	292-304
Auano_17975	0	0.00
Auano_17981	0	0.00
Auano_17985	0	0.00
Auano_17987	0	0.00
Auano_17988	0	0.00
Auano_17992	0	0.00
Auano_17993	0	0.00
Auano_18022	0	0.00
Auano_18026	0	0.00
Auano_18035	0	0.00
Auano_18036	0	0.00
Auano_18037	0	0.00
Auano_18038	0	0.00
Auano_18047	0	0.00
Auano_18065	0	0.00
Auano_18078	0	0.00
Auano_18085	0	0.00
Auano_18086	0	0.00
Auano_18090	0	0.00
Auano_18098	0	0.00
Auano_18107	0	0.00
Auano_18112	0	0.00
Auano_18118	0	0.00
Auano_18120	0	0.00
Auano_18130	0	0.00
Auano_18133	1	6.90	36-58
Auano_18141	0	0.00
Auano_18161	0	0.00
Auano_18174	0	0.00
Auano_18178	0	0.00
Auano_1818	0	0.00
Auano_1821	0	0.00
Auano_1822	0	0.00
Auano_18222	0	0.00
Auano_18244	0	0.00
Auano_18285	0	0.00
Auano_18298	0	0.00
Auano_18312	0	0.00
Auano_18314	0	0.00
Auano_18328	0	0.00
Auano_18335	0	0.00
Auano_18340	0	0.00
Auano_18344	0	0.00
Auano_18349	0	0.00
Auano_1835	0	0.00
Auano_18360	0	0.00
Auano_18365	0	0.00
Auano_18372	0	0.00
Auano_18373	0	0.00
Auano_18376	0	0.00
Auano_18383	1	1.17	325-341
Auano_18385	0	0.00
Auano_18387	0	0.00
Auano_18389	0	0.00
Auano_18391	1	1.19	29-40
Auano_18401	0	0.00
Auano_18403	1	1.16	318-333
Auano_18406	0	0.00
Auano_18419	0	0.00
Auano_18430	0	0.00
Auano_18432	1	0.47	312-329
Auano_18435	0	0.00
Auano_18438	0	0.00
Auano_18442	0	0.00
Auano_18463	0	0.00
Auano_18466	0	0.00
Auano_18470	0	0.00
Auano_18478	0	0.00
Auano_18481	0	0.00
Auano_18483	0	0.00
Auano_18489	0	0.00
Auano_18502	0	0.00
Auano_18505	0	0.00
Auano_18509	0	0.00
Auano_18516	0	0.00
Auano_18559	0	0.00
Auano_18563	0	0.00
Auano_18573	0	0.00
Auano_18580	0	0.00
Auano_18589	0	0.00
Auano_18592	1	2.03	56-73
Auano_18595	0	0.00
Auano_18609	0	0.00
Auano_18611	0	0.00
Auano_18629	1	2.74	32-46
Auano_18632	0	0.00
Auano_18647	0	0.00
Auano_18663	0	0.00
Auano_18664	0	0.00
Auano_18666	0	0.00
Auano_18668	0	0.00
Auano_18669	0	0.00
Auano_18676	0	0.00
Auano_18687	0	0.00
Auano_18711	0	0.00
Auano_18713	0	0.00
Auano_18724	0	0.00
Auano_18727	1	1.03	1-20
Auano_18740	0	0.00
Auano_18748	0	0.00
Auano_1875	0	0.00
Auano_18768	1	0.69	6-26
Auano_18770	0	0.00
Auano_18774	0	0.00
Auano_18778	0	0.00
Auano_18779	0	0.00
Auano_18780	0	0.00
Auano_18785	0	0.00
Auano_18789	0	0.00
Auano_18800	0	0.00
Auano_18821	0	0.00
Auano_1883	0	0.00
Auano_18834	0	0.00
Auano_18852	0	0.00
Auano_18863	0	0.00
Auano_18873	0	0.00
Auano_18874	0	0.00
Auano_18886	0	0.00
Auano_18887	0	0.00
Auano_18888	0	0.00
Auano_18912	0	0.00
Auano_18914	0	0.00
Auano_18917	0	0.00
Auano_18921	0	0.00
Auano_18923	0	0.00
Auano_18924	0	0.00
Auano_18927	0	0.00
Auano_18929	0	0.00
Auano_18932	1	1.14	306-318
Auano_18940	0	0.00
Auano_1895	0	0.00
Auano_18954	0	0.00
Auano_18955	0	0.00
Auano_18958	2	2.68	58-70,225-247
Auano_18967	0	0.00
Auano_18981	0	0.00
Auano_18982	0	0.00
Auano_18992	0	0.00
Auano_19006	0	0.00
Auano_19007	0	0.00
Auano_19010	0	0.00
Auano_19015	0	0.00
Auano_19030	0	0.00
Auano_19032	0	0.00
Auano_19034	0	0.00
Auano_19038	0	0.00
Auano_19042	0	0.00
Auano_19051	0	0.00
Auano_19053	0	0.00
Auano_19073	0	0.00
Auano_19080	0	0.00
Auano_19081	0	0.00
Auano_19085	0	0.00
Auano_19103	0	0.00
Auano_19109	0	0.00
Auano_19112	0	0.00
Auano_19125	0	0.00
Auano_1914	0	0.00
Auano_19143	0	0.00
Auano_19147	0	0.00
Auano_19161	1	0.40	260-280
Auano_19162	0	0.00
Auano_19173	0	0.00
Auano_19187	0	0.00
Auano_19189	0	0.00
Auano_19193	0	0.00
Auano_19207	0	0.00
Auano_19213	0	0.00
Auano_19231	0	0.00
Auano_19233	0	0.00
Auano_19240	0	0.00
Auano_19250	0	0.00
Auano_19265	0	0.00
Auano_1928	0	0.00
Auano_19281	0	0.00
Auano_19287	0	0.00
Auano_19295	0	0.00
Auano_1930	0	0.00
Auano_19300	0	0.00
Auano_19329	0	0.00
Auano_19341	0	0.00
Auano_19346	0	0.00
Auano_19347	0	0.00
Auano_19358	0	0.00
Auano_19370	0	0.00
Auano_19377	0	0.00
Auano_19379	1	1.60	155-173
Auano_19380	1	0.81	435-459
Auano_19388	0	0.00
Auano_19390	1	1.99	157-170
Auano_19403	0	0.00
Auano_19411	0	0.00
Auano_19413	0	0.00
Auano_19422	0	0.00
Auano_19424	0	0.00
Auano_19426	0	0.00
Auano_19467	1	1.15	3-22
Auano_19481	0	0.00
Auano_19500	0	0.00
Auano_19504	0	0.00
Auano_19506	0	0.00
Auano_19509	0	0.00
Auano_19510	0	0.00
Auano_19513	0	0.00
Auano_19517	0	0.00
Auano_19518	0	0.00
Auano_19522	0	0.00
Auano_19529	0	0.00
Auano_19538	0	0.00
Auano_19545	0	0.00
Auano_19548	0	0.00
Auano_19561	0	0.00
Auano_19564	0	0.00
Auano_19568	0	0.00
Auano_1957	0	0.00
Auano_19572	0	0.00
Auano_19576	0	0.00
Auano_19581	0	0.00
Auano_19587	0	0.00
Auano_19589	0	0.00
Auano_19592	0	0.00
Auano_19598	0	0.00
Auano_19604	0	0.00
Auano_19609	0	0.00
Auano_19610	0	0.00
Auano_19616	0	0.00
Auano_19620	0	0.00
Auano_19622	0	0.00
Auano_19628	0	0.00
Auano_19631	0	0.00
Auano_19633	0	0.00
Auano_1964	0	0.00
Auano_19641	0	0.00
Auano_19645	0	0.00
Auano_1966	0	0.00
Auano_19666	1	1.28	298-313
Auano_19673	0	0.00
Auano_19681	0	0.00
Auano_19692	0	0.00
Auano_19704	1	4.17	75-96
Auano_19710	0	0.00
Auano_19712	0	0.00
Auano_19726	0	0.00
Auano_19728	0	0.00
Auano_19739	0	0.00
Auano_19744	0	0.00
Auano_19746	0	0.00
Auano_19747	0	0.00
Auano_19755	0	0.00
Auano_19765	0	0.00
Auano_19770	0	0.00
Auano_19771	0	0.00
Auano_19775	0	0.00
Auano_19802	0	0.00
Auano_19812	0	0.00
Auano_19820	0	0.00
Auano_19832	1	1.30	17-31
Auano_19845	0	0.00
Auano_19850	0	0.00
Auano_19864	0	0.00
Auano_19873	0	0.00
Auano_19876	0	0.00
Auano_19883	0	0.00
Auano_19887	0	0.00
Auano_19888	0	0.00
Auano_19894	0	0.00
Auano_19895	1	4.21	75-94
Auano_19900	0	0.00
Auano_19907	0	0.00
Auano_19909	0	0.00
Auano_19914	0	0.00
Auano_19915	0	0.00
Auano_19916	0	0.00
Auano_19920	0	0.00
Auano_19925	0	0.00
Auano_19929	2	0.90	834-847,871-889
Auano_19938	0	0.00
Auano_19942	0	0.00
Auano_19943	0	0.00
Auano_19947	0	0.00
Auano_1996	0	0.00
Auano_19966	0	0.00
Auano_19973	0	0.00
Auano_19981	0	0.00
Auano_19997	0	0.00
Auano_200	0	0.00
Auano_20001	0	0.00
Auano_20025	0	0.00
Auano_20031	0	0.00
Auano_20037	0	0.00
Auano_20040	0	0.00
Auano_20041	1	1.79	3-25
Auano_20043	0	0.00
Auano_20044	0	0.00
Auano_20050	0	0.00
Auano_20051	0	0.00
Auano_20061	0	0.00
Auano_20069	0	0.00
Auano_20079	0	0.00
Auano_20091	0	0.00
Auano_20103	0	0.00
Auano_20106	0	0.00
Auano_20121	1	0.90	420-443
Auano_2013	1	0.89	210-223
Auano_20155	0	0.00
Auano_20163	0	0.00
Auano_20164	0	0.00
Auano_20166	0	0.00
Auano_20168	0	0.00
Auano_20180	0	0.00
Auano_20181	0	0.00
Auano_20184	0	0.00
Auano_20205	0	0.00
Auano_20206	0	0.00
Auano_20216	1	0.61	609-628
Auano_20218	0	0.00
Auano_20224	0	0.00
Auano_20231	0	0.00
Auano_20235	0	0.00
Auano_20236	0	0.00
Auano_20237	0	0.00
Auano_20238	0	0.00
Auano_20254	1	0.81	190-214
Auano_20258	0	0.00
Auano_20259	0	0.00
Auano_20265	0	0.00
Auano_20268	1	0.35	697-710
Auano_20277	0	0.00
Auano_20280	1	0.44	243-258
Auano_20283	0	0.00
Auano_20291	0	0.00
Auano_20293	0	0.00
Auano_20306	0	0.00
Auano_20331	0	0.00
Auano_20334	0	0.00
Auano_20337	1	1.24	193-213
Auano_20340	0	0.00
Auano_20345	0	0.00
Auano_20350	1	1.07	118-139
Auano_20352	0	0.00
Auano_20361	0	0.00
Auano_20370	0	0.00
Auano_20371	0	0.00
Auano_20379	0	0.00
Auano_20383	0	0.00
Auano_2040	0	0.00
Auano_20412	1	2.06	52-68
Auano_20418	0	0.00
Auano_20439	0	0.00
Auano_20443	0	0.00
Auano_20447	0	0.00
Auano_20459	0	0.00
Auano_20460	0	0.00
Auano_20462	0	0.00
Auano_20469	0	0.00
Auano_20477	0	0.00
Auano_20486	0	0.00
Auano_20488	0	0.00
Auano_20492	0	0.00
Auano_20493	0	0.00
Auano_20495	0	0.00
Auano_20496	0	0.00
Auano_205	1	0.39	985-1005
Auano_20502	0	0.00
Auano_20508	0	0.00
Auano_20530	0	0.00
Auano_20539	0	0.00
Auano_20543	0	0.00
Auano_20552	0	0.00
Auano_20559	1	0.80	478-503
Auano_20560	0	0.00
Auano_20561	1	2.01	1-14
Auano_20567	0	0.00
Auano_20568	0	0.00
Auano_2057	0	0.00
Auano_20571	0	0.00
Auano_20573	0	0.00
Auano_20577	0	0.00
Auano_20579	0	0.00
Auano_20581	0	0.00
Auano_20614	0	0.00
Auano_20630	0	0.00
Auano_20632	0	0.00
Auano_20636	0	0.00
Auano_20639	0	0.00
Auano_2065	0	0.00
Auano_20672	0	0.00
Auano_20673	0	0.00
Auano_20677	0	0.00
Auano_20690	0	0.00
Auano_20698	0	0.00
Auano_20700	0	0.00
Auano_20702	0	0.00
Auano_20714	0	0.00
Auano_20717	1	1.53	1-28
Auano_20729	0	0.00
Auano_20733	0	0.00
Auano_20734	0	0.00
Auano_20741	0	0.00
Auano_20744	0	0.00
Auano_20752	0	0.00
Auano_20758	0	0.00
Auano_20770	1	1.49	67-83
Auano_20775	0	0.00
Auano_20785	0	0.00
Auano_20787	0	0.00
Auano_20791	0	0.00
Auano_20797	0	0.00
Auano_20802	0	0.00
Auano_20811	0	0.00
Auano_20812	0	0.00
Auano_20814	0	0.00
Auano_20828	0	0.00
Auano_20831	0	0.00
Auano_20832	0	0.00
Auano_20838	0	0.00
Auano_20854	0	0.00
Auano_20855	1	0.11	2744-2755
Auano_20863	0	0.00
Auano_20866	0	0.00
Auano_20867	0	0.00
Auano_20870	0	0.00
Auano_20871	1	0.53	742-754
Auano_20875	0	0.00
Auano_20884	0	0.00
Auano_20889	0	0.00
Auano_20898	0	0.00
Auano_20899	0	0.00
Auano_2090	0	0.00
Auano_20912	0	0.00
Auano_20923	0	0.00
Auano_20929	0	0.00
Auano_2093	0	0.00
Auano_2094	0	0.00
Auano_20948	0	0.00
Auano_20953	0	0.00
Auano_20955	1	0.52	29-40
Auano_20956	0	0.00
Auano_20958	0	0.00
Auano_20969	0	0.00
Auano_20970	0	0.00
Auano_20990	0	0.00
Auano_21006	0	0.00
Auano_21010	0	0.00
Auano_21033	0	0.00
Auano_21037	0	0.00
Auano_21046	0	0.00
Auano_2105	0	0.00
Auano_21060	0	0.00
Auano_21062	0	0.00
Auano_21065	0	0.00
Auano_21068	0	0.00
Auano_21086	0	0.00
Auano_21097	0	0.00
Auano_21107	0	0.00
Auano_21109	0	0.00
Auano_21113	0	0.00
Auano_21121	0	0.00
Auano_21131	1	0.55	133-146
Auano_21140	0	0.00
Auano_21145	0	0.00
Auano_21146	0	0.00
Auano_21160	1	2.63	2-16
Auano_21177	0	0.00
Auano_21199	0	0.00
Auano_21207	0	0.00
Auano_21219	0	0.00
Auano_21220	0	0.00
Auano_21222	0	0.00
Auano_21223	0	0.00
Auano_21261	0	0.00
Auano_21262	0	0.00
Auano_21269	0	0.00
Auano_21273	0	0.00
Auano_21274	0	0.00
Auano_21277	0	0.00
Auano_21287	0	0.00
Auano_21288	0	0.00
Auano_21291	0	0.00
Auano_21303	0	0.00
Auano_21311	0	0.00
Auano_21315	0	0.00
Auano_2132	1	0.99	178-192
Auano_21320	0	0.00
Auano_21325	1	1.07	1-18
Auano_21342	0	0.00
Auano_21350	0	0.00
Auano_21353	1	1.06	209-222
Auano_21357	1	0.70	503-532
Auano_21376	0	0.00
Auano_21380	0	0.00
Auano_21394	0	0.00
Auano_21400	0	0.00
Auano_21408	0	0.00
Auano_21412	0	0.00
Auano_21418	0	0.00
Auano_21424	0	0.00
Auano_21458	1	1.10	115-140
Auano_21477	0	0.00
Auano_21478	0	0.00
Auano_21481	0	0.00
Auano_21483	0	0.00
Auano_21485	0	0.00
Auano_21487	0	0.00
Auano_21490	0	0.00
Auano_21491	0	0.00
Auano_21497	0	0.00
Auano_21499	0	0.00
Auano_21507	1	1.18	22-37
Auano_21512	0	0.00
Auano_21514	0	0.00
Auano_21516	0	0.00
Auano_21520	0	0.00
Auano_21524	0	0.00
Auano_2155	0	0.00
Auano_21551	0	0.00
Auano_21559	0	0.00
Auano_21560	0	0.00
Auano_21587	0	0.00
Auano_21590	0	0.00
Auano_21597	0	0.00
Auano_21604	0	0.00
Auano_21606	0	0.00
Auano_21609	0	0.00
Auano_21633	0	0.00
Auano_21676	0	0.00
Auano_2169	0	0.00
Auano_21695	1	1.01	242-283
Auano_21703	0	0.00
Auano_21710	0	0.00
Auano_21714	0	0.00
Auano_21720	0	0.00
Auano_21732	0	0.00
Auano_21736	0	0.00
Auano_21746	0	0.00
Auano_21755	0	0.00
Auano_21759	0	0.00
Auano_21763	0	0.00
Auano_21771	0	0.00
Auano_21779	0	0.00
Auano_2178	0	0.00
Auano_21780	0	0.00
Auano_21789	0	0.00
Auano_21790	0	0.00
Auano_21798	0	0.00
Auano_21799	1	0.82	475-489
Auano_21801	0	0.00
Auano_21803	1	0.57	119-133
Auano_2181	0	0.00
Auano_21818	0	0.00
Auano_21819	0	0.00
Auano_21828	0	0.00
Auano_21835	0	0.00
Auano_2184	0	0.00
Auano_21841	0	0.00
Auano_21842	0	0.00
Auano_2185	0	0.00
Auano_21854	1	1.20	191-203
Auano_21856	0	0.00
Auano_2187	0	0.00
Auano_21872	0	0.00
Auano_21877	1	0.31	647-662
Auano_21881	0	0.00
Auano_21886	0	0.00
Auano_2189	0	0.00
Auano_21898	0	0.00
Auano_21900	0	0.00
Auano_21914	0	0.00
Auano_21920	0	0.00
Auano_21921	0	0.00
Auano_21923	0	0.00
Auano_2193	0	0.00
Auano_21935	0	0.00
Auano_21939	0	0.00
Auano_21944	2	2.87	109-125,143-158
Auano_21947	0	0.00
Auano_21951	0	0.00
Auano_21953	0	0.00
Auano_21962	0	0.00
Auano_21964	0	0.00
Auano_21967	0	0.00
Auano_21970	0	0.00
Auano_21972	0	0.00
Auano_21992	0	0.00
Auano_21998	0	0.00
Auano_220	0	0.00
Auano_2200	0	0.00
Auano_22001	0	0.00
Auano_22021	0	0.00
Auano_22029	0	0.00
Auano_22034	0	0.00
Auano_22037	0	0.00
Auano_22040	0	0.00
Auano_22043	0	0.00
Auano_22046	0	0.00
Auano_22047	0	0.00
Auano_22049	0	0.00
Auano_22056	0	0.00
Auano_22058	0	0.00
Auano_22059	0	0.00
Auano_22062	0	0.00
Auano_22066	0	0.00
Auano_22067	0	0.00
Auano_22068	0	0.00
Auano_22069	0	0.00
Auano_22083	0	0.00
Auano_22094	0	0.00
Auano_22105	0	0.00
Auano_22111	0	0.00
Auano_22116	0	0.00
Auano_22120	0	0.00
Auano_22129	0	0.00
Auano_2213	0	0.00
Auano_22136	0	0.00
Auano_22165	1	4.08	62-76
Auano_22169	0	0.00
Auano_22177	2	0.72	847-873,1078-1105
Auano_22180	0	0.00
Auano_22182	0	0.00
Auano_22183	0	0.00
Auano_22188	0	0.00
Auano_22189	0	0.00
Auano_22191	0	0.00
Auano_22193	0	0.00
Auano_22203	0	0.00
Auano_22206	0	0.00
Auano_22241	0	0.00
Auano_22249	0	0.00
Auano_22252	0	0.00
Auano_22258	0	0.00
Auano_22269	0	0.00
Auano_2228	0	0.00
Auano_22280	0	0.00
Auano_22290	0	0.00
Auano_22298	0	0.00
Auano_22299	0	0.00
Auano_22311	0	0.00
Auano_22327	0	0.00
Auano_22328	1	1.13	3-25
Auano_22331	0	0.00
Auano_22332	0	0.00
Auano_22340	0	0.00
Auano_22348	0	0.00
Auano_22351	0	0.00
Auano_22353	0	0.00
Auano_22354	0	0.00
Auano_22356	0	0.00
Auano_22357	0	0.00
Auano_22358	0	0.00
Auano_22362	0	0.00
Auano_22374	0	0.00
Auano_22375	0	0.00
Auano_22386	0	0.00
Auano_22416	0	0.00
Auano_22417	0	0.00
Auano_22426	0	0.00
Auano_22441	0	0.00
Auano_2245	0	0.00
Auano_22474	0	0.00
Auano_22479	0	0.00
Auano_22487	0	0.00
Auano_22488	0	0.00
Auano_22498	0	0.00
Auano_22501	0	0.00
Auano_22507	0	0.00
Auano_22512	1	0.31	164-181
Auano_22513	0	0.00
Auano_22516	0	0.00
Auano_22518	0	0.00
Auano_22521	0	0.00
Auano_22539	0	0.00
Auano_22544	0	0.00
Auano_22552	0	0.00
Auano_22559	0	0.00
Auano_22562	0	0.00
Auano_22563	0	0.00
Auano_22564	0	0.00
Auano_22572	0	0.00
Auano_22578	0	0.00
Auano_22605	0	0.00
Auano_22613	0	0.00
Auano_22615	0	0.00
Auano_22616	0	0.00
Auano_2262	0	0.00
Auano_22626	0	0.00
Auano_22631	1	1.14	15-45
Auano_22633	0	0.00
Auano_22645	1	1.39	6-21
Auano_22652	0	0.00
Auano_22657	0	0.00
Auano_22659	0	0.00
Auano_2266	0	0.00
Auano_22691	0	0.00
Auano_2270	0	0.00
Auano_22705	0	0.00
Auano_22710	0	0.00
Auano_22720	0	0.00
Auano_22728	0	0.00
Auano_22734	0	0.00
Auano_22749	0	0.00
Auano_22759	0	0.00
Auano_22764	0	0.00
Auano_22773	0	0.00
Auano_22796	0	0.00
Auano_22798	0	0.00
Auano_2280	1	0.85	360-375
Auano_22805	0	0.00
Auano_22806	0	0.00
Auano_22815	0	0.00
Auano_22824	0	0.00
Auano_22846	0	0.00
Auano_22848	0	0.00
Auano_22852	0	0.00
Auano_22865	0	0.00
Auano_22870	0	0.00
Auano_22875	1	1.79	114-134
Auano_22889	0	0.00
Auano_22914	0	0.00
Auano_22926	0	0.00
Auano_22930	0	0.00
Auano_22932	0	0.00
Auano_22946	0	0.00
Auano_22949	0	0.00
Auano_2295	0	0.00
Auano_22951	0	0.00
Auano_22961	0	0.00
Auano_22962	0	0.00
Auano_22965	0	0.00
Auano_22969	0	0.00
Auano_22979	0	0.00
Auano_2298	0	0.00
Auano_22987	0	0.00
Auano_22988	0	0.00
Auano_22992	0	0.00
Auano_2300	1	1.06	29-53
Auano_23002	0	0.00
Auano_23003	0	0.00
Auano_23013	0	0.00
Auano_23014	0	0.00
Auano_23026	0	0.00
Auano_23034	0	0.00
Auano_23035	0	0.00
Auano_23037	0	0.00
Auano_23039	0	0.00
Auano_23050	0	0.00
Auano_23053	1	1.14	3-16
Auano_23056	0	0.00
Auano_23064	0	0.00
Auano_2307	0	0.00
Auano_23074	1	1.70	41-52
Auano_23083	0	0.00
Auano_23087	0	0.00
Auano_23090	0	0.00
Auano_23096	0	0.00
Auano_231	1	0.45	158-178
Auano_23104	0	0.00
Auano_23105	0	0.00
Auano_2311	0	0.00
Auano_23116	0	0.00
Auano_23121	0	0.00
Auano_23137	0	0.00
Auano_2314	0	0.00
Auano_23143	1	1.19	118-140
Auano_23158	1	0.93	1-18
Auano_23177	0	0.00
Auano_23206	0	0.00
Auano_23211	0	0.00
Auano_23222	0	0.00
Auano_2324	0	0.00
Auano_23241	0	0.00
Auano_23252	0	0.00
Auano_23254	0	0.00
Auano_23258	0	0.00
Auano_23262	0	0.00
Auano_23269	0	0.00
Auano_23275	0	0.00
Auano_23276	0	0.00
Auano_23282	0	0.00
Auano_23294	0	0.00
Auano_2330	0	0.00
Auano_23303	0	0.00
Auano_23304	0	0.00
Auano_23305	1	2.72	1-16
Auano_23309	0	0.00
Auano_23319	0	0.00
Auano_23338	0	0.00
Auano_23341	0	0.00
Auano_23344	0	0.00
Auano_23345	0	0.00
Auano_23346	0	0.00
Auano_23356	1	1.17	1-14
Auano_23360	0	0.00
Auano_23365	0	0.00
Auano_23373	1	1.94	137-202
Auano_23375	0	0.00
Auano_23381	0	0.00
Auano_2339	0	0.00
Auano_23390	0	0.00
Auano_23403	0	0.00
Auano_23404	0	0.00
Auano_23434	0	0.00
Auano_23438	0	0.00
Auano_23445	0	0.00
Auano_23449	0	0.00
Auano_23458	0	0.00
Auano_23464	0	0.00
Auano_23472	0	0.00
Auano_23476	0	0.00
Auano_23507	0	0.00
Auano_23508	0	0.00
Auano_23509	0	0.00
Auano_23512	0	0.00
Auano_23515	1	1.32	259-272
Auano_23523	0	0.00
Auano_23531	0	0.00
Auano_23536	0	0.00
Auano_23554	1	0.33	1034-1049
Auano_23563	0	0.00
Auano_23570	0	0.00
Auano_23571	0	0.00
Auano_23580	0	0.00
Auano_23587	0	0.00
Auano_2359	0	0.00
Auano_23593	0	0.00
Auano_2360	0	0.00
Auano_23601	0	0.00
Auano_23610	0	0.00
Auano_23618	0	0.00
Auano_23619	0	0.00
Auano_23622	0	0.00
Auano_23630	0	0.00
Auano_23649	0	0.00
Auano_23653	0	0.00
Auano_23667	0	0.00
Auano_23670	0	0.00
Auano_23682	0	0.00
Auano_23690	0	0.00
Auano_23692	0	0.00
Auano_23702	0	0.00
Auano_2371	0	0.00
Auano_23712	1	1.65	118-130
Auano_23716	0	0.00
Auano_23725	0	0.00
Auano_2373	0	0.00
Auano_23737	0	0.00
Auano_23748	1	1.86	84-95
Auano_23750	0	0.00
Auano_23760	0	0.00
Auano_23763	0	0.00
Auano_23768	0	0.00
Auano_23772	0	0.00
Auano_23780	0	0.00
Auano_23783	0	0.00
Auano_23786	0	0.00
Auano_23787	1	1.59	209-226
Auano_2379	0	0.00
Auano_23795	1	0.80	455-498
Auano_23808	0	0.00
Auano_23822	0	0.00
Auano_23825	0	0.00
Auano_23826	0	0.00
Auano_23831	0	0.00
Auano_23843	0	0.00
Auano_23845	1	1.63	1-26
Auano_23847	0	0.00
Auano_23855	0	0.00
Auano_23860	0	0.00
Auano_23874	0	0.00
Auano_23882	0	0.00
Auano_23897	0	0.00
Auano_23899	0	0.00
Auano_23900	0	0.00
Auano_23904	0	0.00
Auano_23914	0	0.00
Auano_23917	0	0.00
Auano_23922	0	0.00
Auano_23934	0	0.00
Auano_23936	0	0.00
Auano_23943	0	0.00
Auano_23946	0	0.00
Auano_23948	0	0.00
Auano_23949	0	0.00
Auano_23951	1	1.04	1-53
Auano_23960	1	1.62	44-57
Auano_23965	0	0.00
Auano_23968	0	0.00
Auano_23976	0	0.00
Auano_23994	0	0.00
Auano_24007	1	1.33	280-301
Auano_24010	0	0.00
Auano_24012	0	0.00
Auano_24013	0	0.00
Auano_24016	0	0.00
Auano_24022	0	0.00
Auano_24035	0	0.00
Auano_24042	0	0.00
Auano_24050	0	0.00
Auano_24053	0	0.00
Auano_24056	0	0.00
Auano_24064	0	0.00
Auano_24073	0	0.00
Auano_24084	0	0.00
Auano_24092	1	0.82	110-121
Auano_24094	0	0.00
Auano_24113	0	0.00
Auano_24119	0	0.00
Auano_24120	0	0.00
Auano_24123	1	0.52	8-59
Auano_24129	0	0.00
Auano_2413	0	0.00
Auano_24131	0	0.00
Auano_24138	0	0.00
Auano_24142	0	0.00
Auano_24144	0	0.00
Auano_24147	0	0.00
Auano_24154	0	0.00
Auano_2416	0	0.00
Auano_24160	0	0.00
Auano_24163	0	0.00
Auano_24165	0	0.00
Auano_24172	0	0.00
Auano_24176	0	0.00
Auano_24178	0	0.00
Auano_24188	0	0.00
Auano_24196	0	0.00
Auano_24204	0	0.00
Auano_24227	1	0.55	209-229
Auano_24239	0	0.00
Auano_24242	0	0.00
Auano_24245	0	0.00
Auano_24247	0	0.00
Auano_24262	0	0.00
Auano_24264	0	0.00
Auano_24297	0	0.00
Auano_24301	0	0.00
Auano_24304	0	0.00
Auano_24305	0	0.00
Auano_24309	0	0.00
Auano_24312	0	0.00
Auano_24316	0	0.00
Auano_24327	0	0.00
Auano_24350	0	0.00
Auano_24359	0	0.00
Auano_24362	0	0.00
Auano_24370	0	0.00
Auano_24373	0	0.00
Auano_2438	1	1.36	187-202
Auano_24389	0	0.00
Auano_24395	0	0.00
Auano_24398	1	1.43	249-260
Auano_24403	0	0.00
Auano_24404	0	0.00
Auano_24425	0	0.00
Auano_2443	0	0.00
Auano_24430	0	0.00
Auano_24431	0	0.00
Auano_24433	0	0.00
Auano_24439	0	0.00
Auano_24442	0	0.00
Auano_24448	0	0.00
Auano_24462	0	0.00
Auano_24463	0	0.00
Auano_24467	0	0.00
Auano_2447	0	0.00
Auano_24476	0	0.00
Auano_24506	0	0.00
Auano_24517	0	0.00
Auano_24518	0	0.00
Auano_24520	0	0.00
Auano_24528	2	0.91	721-742,776-849
Auano_24553	0	0.00
Auano_24555	0	0.00
Auano_2456	0	0.00
Auano_24561	0	0.00
Auano_24572	0	0.00
Auano_24579	0	0.00
Auano_24586	0	0.00
Auano_24590	0	0.00
Auano_24591	0	0.00
Auano_24596	0	0.00
Auano_24616	0	0.00
[truncated: 237,748 more rows]
