# Supplementary material for: In Silico Analysis of Correlations between Protein Disorder and Post-Translational Modifications in Algae
Source: Int J Mol Sci. 2015 Aug 20;16(8):19812–35. doi: 10.3390/ijms160819812 (PMC4581327; doi:10.3390/ijms160819812)
Supplement: Supplementary file 1 [file ijms-16-19812-s001.zip › Supplementary_data/sequence_length.tab]

id	species	length
Auano_10068	A. anophagefferens	983
Auano_10071	A. anophagefferens	1030
Auano_10074	A. anophagefferens	234
Auano_1009	A. anophagefferens	599
Auano_10095	A. anophagefferens	932
Auano_10097	A. anophagefferens	1008
Auano_1015	A. anophagefferens	499
Auano_10168	A. anophagefferens	802
Auano_10173	A. anophagefferens	832
Auano_10190	A. anophagefferens	780
Auano_10203	A. anophagefferens	726
Auano_10207	A. anophagefferens	679
Auano_10212	A. anophagefferens	723
Auano_10217	A. anophagefferens	782
Auano_10223	A. anophagefferens	615
Auano_10230	A. anophagefferens	321
Auano_10241	A. anophagefferens	685
Auano_10270	A. anophagefferens	504
Auano_10272	A. anophagefferens	480
Auano_10275	A. anophagefferens	724
Auano_10276	A. anophagefferens	505
Auano_10278	A. anophagefferens	102
Auano_10293	A. anophagefferens	644
Auano_103	A. anophagefferens	1134
Auano_10322	A. anophagefferens	606
Auano_10333	A. anophagefferens	542
Auano_10344	A. anophagefferens	688
Auano_10354	A. anophagefferens	674
Auano_10368	A. anophagefferens	311
Auano_10378	A. anophagefferens	596
Auano_10388	A. anophagefferens	589
Auano_10394	A. anophagefferens	540
Auano_1041	A. anophagefferens	455
Auano_10430	A. anophagefferens	562
Auano_10437	A. anophagefferens	691
Auano_10442	A. anophagefferens	251
Auano_10453	A. anophagefferens	511
Auano_10462	A. anophagefferens	363
Auano_10482	A. anophagefferens	194
Auano_1051	A. anophagefferens	531
Auano_10512	A. anophagefferens	468
Auano_10513	A. anophagefferens	477
Auano_10515	A. anophagefferens	533
Auano_10532	A. anophagefferens	510
Auano_10538	A. anophagefferens	574
Auano_10543	A. anophagefferens	440
Auano_10551	A. anophagefferens	494
Auano_10554	A. anophagefferens	427
Auano_10572	A. anophagefferens	387
Auano_10595	A. anophagefferens	510
Auano_10606	A. anophagefferens	404
Auano_10610	A. anophagefferens	461
Auano_10628	A. anophagefferens	238
Auano_10632	A. anophagefferens	527
Auano_1068	A. anophagefferens	484
Auano_10680	A. anophagefferens	422
Auano_10683	A. anophagefferens	430
Auano_10699	A. anophagefferens	544
Auano_10705	A. anophagefferens	483
Auano_10706	A. anophagefferens	360
Auano_10709	A. anophagefferens	493
Auano_10716	A. anophagefferens	470
Auano_10731	A. anophagefferens	473
Auano_10764	A. anophagefferens	283
Auano_10784	A. anophagefferens	477
Auano_10808	A. anophagefferens	475
Auano_10813	A. anophagefferens	490
Auano_10815	A. anophagefferens	407
Auano_10851	A. anophagefferens	308
Auano_10854	A. anophagefferens	316
Auano_10873	A. anophagefferens	515
Auano_10874	A. anophagefferens	406
Auano_10881	A. anophagefferens	420
Auano_10893	A. anophagefferens	289
Auano_10912	A. anophagefferens	452
Auano_10939	A. anophagefferens	488
Auano_10951	A. anophagefferens	301
Auano_10953	A. anophagefferens	475
Auano_10968	A. anophagefferens	505
Auano_10990	A. anophagefferens	422
Auano_11000	A. anophagefferens	392
Auano_11009	A. anophagefferens	304
Auano_11045	A. anophagefferens	436
Auano_11050	A. anophagefferens	398
Auano_11057	A. anophagefferens	367
Auano_11098	A. anophagefferens	423
Auano_11133	A. anophagefferens	389
Auano_11136	A. anophagefferens	452
Auano_11143	A. anophagefferens	432
Auano_11148	A. anophagefferens	410
Auano_11154	A. anophagefferens	433
Auano_1116	A. anophagefferens	642
Auano_11168	A. anophagefferens	225
Auano_11187	A. anophagefferens	320
Auano_11195	A. anophagefferens	316
Auano_11203	A. anophagefferens	339
Auano_11223	A. anophagefferens	366
Auano_11234	A. anophagefferens	440
Auano_1127	A. anophagefferens	458
Auano_11273	A. anophagefferens	365
Auano_1128	A. anophagefferens	492
Auano_1129	A. anophagefferens	423
Auano_11299	A. anophagefferens	330
Auano_11312	A. anophagefferens	395
Auano_11333	A. anophagefferens	342
Auano_1134	A. anophagefferens	526
Auano_11348	A. anophagefferens	271
Auano_11358	A. anophagefferens	333
Auano_11362	A. anophagefferens	457
Auano_1138	A. anophagefferens	367
Auano_11394	A. anophagefferens	414
Auano_11396	A. anophagefferens	342
Auano_1140	A. anophagefferens	446
Auano_11416	A. anophagefferens	333
Auano_11422	A. anophagefferens	313
Auano_11435	A. anophagefferens	309
Auano_11443	A. anophagefferens	337
Auano_1146	A. anophagefferens	587
Auano_11462	A. anophagefferens	369
Auano_1147	A. anophagefferens	467
Auano_11470	A. anophagefferens	303
Auano_11471	A. anophagefferens	386
Auano_11473	A. anophagefferens	427
Auano_11479	A. anophagefferens	417
Auano_11485	A. anophagefferens	367
Auano_11487	A. anophagefferens	339
Auano_11520	A. anophagefferens	383
Auano_11529	A. anophagefferens	342
Auano_11535	A. anophagefferens	376
Auano_11569	A. anophagefferens	338
Auano_1158	A. anophagefferens	483
Auano_11603	A. anophagefferens	219
Auano_11604	A. anophagefferens	373
Auano_11607	A. anophagefferens	415
Auano_11609	A. anophagefferens	412
Auano_11611	A. anophagefferens	287
Auano_11634	A. anophagefferens	342
Auano_11640	A. anophagefferens	354
Auano_1165	A. anophagefferens	486
Auano_11655	A. anophagefferens	251
Auano_11702	A. anophagefferens	307
Auano_11710	A. anophagefferens	413
Auano_11722	A. anophagefferens	221
Auano_11729	A. anophagefferens	399
Auano_11749	A. anophagefferens	361
Auano_1175	A. anophagefferens	433
Auano_11755	A. anophagefferens	329
Auano_11763	A. anophagefferens	384
Auano_11765	A. anophagefferens	408
Auano_11767	A. anophagefferens	299
Auano_11777	A. anophagefferens	353
Auano_11784	A. anophagefferens	352
Auano_11794	A. anophagefferens	364
Auano_11801	A. anophagefferens	411
Auano_11816	A. anophagefferens	321
Auano_11820	A. anophagefferens	357
Auano_11829	A. anophagefferens	287
Auano_11830	A. anophagefferens	207
Auano_1185	A. anophagefferens	416
Auano_11850	A. anophagefferens	266
Auano_11851	A. anophagefferens	248
Auano_11858	A. anophagefferens	258
Auano_11871	A. anophagefferens	313
Auano_11873	A. anophagefferens	400
Auano_11887	A. anophagefferens	392
Auano_11890	A. anophagefferens	390
Auano_11896	A. anophagefferens	368
Auano_11897	A. anophagefferens	308
Auano_119	A. anophagefferens	1251
Auano_11902	A. anophagefferens	267
Auano_11903	A. anophagefferens	276
Auano_11909	A. anophagefferens	325
Auano_1191	A. anophagefferens	414
Auano_11912	A. anophagefferens	377
Auano_11914	A. anophagefferens	386
Auano_11917	A. anophagefferens	370
Auano_1193	A. anophagefferens	453
Auano_11961	A. anophagefferens	265
Auano_11962	A. anophagefferens	318
Auano_11968	A. anophagefferens	369
Auano_11971	A. anophagefferens	310
Auano_11973	A. anophagefferens	296
Auano_11974	A. anophagefferens	330
Auano_11978	A. anophagefferens	357
Auano_11979	A. anophagefferens	238
Auano_11983	A. anophagefferens	372
Auano_11991	A. anophagefferens	388
Auano_12010	A. anophagefferens	233
Auano_12024	A. anophagefferens	319
Auano_1204	A. anophagefferens	521
Auano_12050	A. anophagefferens	329
Auano_12054	A. anophagefferens	251
Auano_12055	A. anophagefferens	349
Auano_12057	A. anophagefferens	357
Auano_12062	A. anophagefferens	323
Auano_1208	A. anophagefferens	455
Auano_12099	A. anophagefferens	268
Auano_12100	A. anophagefferens	313
Auano_12112	A. anophagefferens	367
Auano_12123	A. anophagefferens	271
Auano_12131	A. anophagefferens	297
Auano_12141	A. anophagefferens	233
Auano_12147	A. anophagefferens	316
Auano_12150	A. anophagefferens	233
Auano_12165	A. anophagefferens	211
Auano_12176	A. anophagefferens	395
Auano_1219	A. anophagefferens	465
Auano_12227	A. anophagefferens	273
Auano_12238	A. anophagefferens	328
Auano_12241	A. anophagefferens	278
Auano_12244	A. anophagefferens	220
Auano_12246	A. anophagefferens	359
Auano_12250	A. anophagefferens	272
Auano_12251	A. anophagefferens	313
Auano_12252	A. anophagefferens	257
Auano_12262	A. anophagefferens	210
Auano_12283	A. anophagefferens	239
Auano_12320	A. anophagefferens	134
Auano_12328	A. anophagefferens	223
Auano_12336	A. anophagefferens	163
Auano_12344	A. anophagefferens	343
Auano_12350	A. anophagefferens	313
Auano_12353	A. anophagefferens	306
Auano_12362	A. anophagefferens	223
Auano_12363	A. anophagefferens	243
Auano_12382	A. anophagefferens	316
Auano_12385	A. anophagefferens	331
Auano_12403	A. anophagefferens	225
Auano_12409	A. anophagefferens	331
Auano_12414	A. anophagefferens	360
Auano_12429	A. anophagefferens	287
Auano_1243	A. anophagefferens	457
Auano_12439	A. anophagefferens	234
Auano_12440	A. anophagefferens	231
Auano_12447	A. anophagefferens	240
Auano_1245	A. anophagefferens	503
Auano_12470	A. anophagefferens	249
Auano_12473	A. anophagefferens	263
Auano_12476	A. anophagefferens	199
Auano_12482	A. anophagefferens	229
Auano_12494	A. anophagefferens	353
Auano_12499	A. anophagefferens	200
Auano_12504	A. anophagefferens	297
Auano_12514	A. anophagefferens	350
Auano_12519	A. anophagefferens	299
Auano_12526	A. anophagefferens	305
Auano_12528	A. anophagefferens	327
Auano_12530	A. anophagefferens	323
Auano_12533	A. anophagefferens	167
Auano_1254	A. anophagefferens	567
Auano_12548	A. anophagefferens	337
Auano_12561	A. anophagefferens	233
Auano_12568	A. anophagefferens	239
Auano_12569	A. anophagefferens	387
Auano_12570	A. anophagefferens	230
Auano_12574	A. anophagefferens	313
Auano_12582	A. anophagefferens	265
Auano_12585	A. anophagefferens	318
Auano_12587	A. anophagefferens	295
Auano_12599	A. anophagefferens	248
Auano_1261	A. anophagefferens	375
Auano_12619	A. anophagefferens	263
Auano_12623	A. anophagefferens	329
Auano_12634	A. anophagefferens	301
Auano_12637	A. anophagefferens	229
Auano_12663	A. anophagefferens	260
Auano_12664	A. anophagefferens	340
Auano_12693	A. anophagefferens	222
Auano_12696	A. anophagefferens	236
Auano_12712	A. anophagefferens	209
Auano_12714	A. anophagefferens	234
Auano_12738	A. anophagefferens	443
Auano_12783	A. anophagefferens	302
Auano_12795	A. anophagefferens	259
Auano_12800	A. anophagefferens	312
Auano_12803	A. anophagefferens	204
Auano_12804	A. anophagefferens	280
Auano_12817	A. anophagefferens	249
Auano_12818	A. anophagefferens	306
Auano_12834	A. anophagefferens	219
Auano_12844	A. anophagefferens	329
Auano_12856	A. anophagefferens	210
Auano_1287	A. anophagefferens	417
Auano_12877	A. anophagefferens	320
Auano_12902	A. anophagefferens	332
Auano_12910	A. anophagefferens	298
Auano_12914	A. anophagefferens	316
Auano_12916	A. anophagefferens	336
Auano_1293	A. anophagefferens	493
Auano_12944	A. anophagefferens	332
Auano_12951	A. anophagefferens	279
Auano_12956	A. anophagefferens	318
Auano_12957	A. anophagefferens	272
Auano_1296	A. anophagefferens	464
Auano_12964	A. anophagefferens	297
Auano_12967	A. anophagefferens	310
Auano_12971	A. anophagefferens	232
Auano_12972	A. anophagefferens	310
Auano_12975	A. anophagefferens	356
Auano_12986	A. anophagefferens	171
Auano_12990	A. anophagefferens	272
Auano_13007	A. anophagefferens	275
Auano_13024	A. anophagefferens	224
Auano_13028	A. anophagefferens	284
Auano_13029	A. anophagefferens	264
Auano_13083	A. anophagefferens	280
Auano_1309	A. anophagefferens	365
Auano_13102	A. anophagefferens	204
Auano_13109	A. anophagefferens	328
Auano_13121	A. anophagefferens	312
Auano_13138	A. anophagefferens	289
Auano_13143	A. anophagefferens	336
Auano_13148	A. anophagefferens	248
Auano_13162	A. anophagefferens	194
Auano_13166	A. anophagefferens	275
Auano_13173	A. anophagefferens	319
Auano_13174	A. anophagefferens	283
Auano_13176	A. anophagefferens	212
Auano_13177	A. anophagefferens	219
Auano_13178	A. anophagefferens	291
Auano_13179	A. anophagefferens	229
Auano_1318	A. anophagefferens	518
Auano_13185	A. anophagefferens	199
Auano_13189	A. anophagefferens	303
Auano_13204	A. anophagefferens	256
Auano_13218	A. anophagefferens	274
Auano_13221	A. anophagefferens	312
Auano_13224	A. anophagefferens	277
Auano_13232	A. anophagefferens	244
Auano_13243	A. anophagefferens	156
Auano_13246	A. anophagefferens	235
Auano_13257	A. anophagefferens	171
Auano_13259	A. anophagefferens	231
Auano_1326	A. anophagefferens	355
Auano_13263	A. anophagefferens	262
Auano_13267	A. anophagefferens	284
Auano_1327	A. anophagefferens	498
Auano_13271	A. anophagefferens	258
Auano_13281	A. anophagefferens	242
Auano_13292	A. anophagefferens	247
Auano_13301	A. anophagefferens	295
Auano_13311	A. anophagefferens	173
Auano_13322	A. anophagefferens	240
Auano_13348	A. anophagefferens	272
Auano_13365	A. anophagefferens	284
Auano_13369	A. anophagefferens	304
Auano_13379	A. anophagefferens	177
Auano_13380	A. anophagefferens	281
Auano_13383	A. anophagefferens	261
Auano_13413	A. anophagefferens	263
Auano_13416	A. anophagefferens	160
Auano_13422	A. anophagefferens	268
Auano_13431	A. anophagefferens	287
Auano_13433	A. anophagefferens	213
Auano_13438	A. anophagefferens	263
Auano_13446	A. anophagefferens	295
Auano_13451	A. anophagefferens	277
Auano_13453	A. anophagefferens	175
Auano_1346	A. anophagefferens	404
Auano_13462	A. anophagefferens	115
Auano_13477	A. anophagefferens	229
Auano_13488	A. anophagefferens	294
Auano_13493	A. anophagefferens	222
Auano_13498	A. anophagefferens	261
Auano_1350	A. anophagefferens	263
Auano_13505	A. anophagefferens	255
Auano_13518	A. anophagefferens	216
Auano_13525	A. anophagefferens	192
Auano_1353	A. anophagefferens	523
Auano_13553	A. anophagefferens	237
Auano_13554	A. anophagefferens	291
Auano_13576	A. anophagefferens	120
Auano_13578	A. anophagefferens	184
Auano_13581	A. anophagefferens	215
Auano_13582	A. anophagefferens	272
Auano_13593	A. anophagefferens	211
Auano_13597	A. anophagefferens	167
Auano_13600	A. anophagefferens	243
Auano_13608	A. anophagefferens	232
Auano_13618	A. anophagefferens	183
Auano_13619	A. anophagefferens	235
Auano_13620	A. anophagefferens	269
Auano_13624	A. anophagefferens	275
Auano_13628	A. anophagefferens	269
Auano_13629	A. anophagefferens	137
Auano_13633	A. anophagefferens	227
Auano_13634	A. anophagefferens	202
Auano_13640	A. anophagefferens	223
Auano_13646	A. anophagefferens	239
Auano_13668	A. anophagefferens	256
Auano_13671	A. anophagefferens	235
Auano_13675	A. anophagefferens	243
Auano_13690	A. anophagefferens	231
Auano_13698	A. anophagefferens	232
Auano_13701	A. anophagefferens	223
Auano_13713	A. anophagefferens	254
Auano_13714	A. anophagefferens	128
Auano_13753	A. anophagefferens	269
Auano_13754	A. anophagefferens	173
Auano_13761	A. anophagefferens	225
Auano_13764	A. anophagefferens	343
Auano_13765	A. anophagefferens	251
Auano_13767	A. anophagefferens	269
Auano_13789	A. anophagefferens	212
Auano_13803	A. anophagefferens	107
Auano_13838	A. anophagefferens	272
Auano_13844	A. anophagefferens	238
Auano_13851	A. anophagefferens	174
Auano_13853	A. anophagefferens	85
Auano_13865	A. anophagefferens	293
Auano_1387	A. anophagefferens	532
Auano_13917	A. anophagefferens	268
Auano_13918	A. anophagefferens	249
Auano_13930	A. anophagefferens	214
Auano_13936	A. anophagefferens	235
Auano_13949	A. anophagefferens	230
Auano_13960	A. anophagefferens	166
Auano_13964	A. anophagefferens	266
Auano_13971	A. anophagefferens	109
Auano_13972	A. anophagefferens	210
Auano_13973	A. anophagefferens	219
Auano_13974	A. anophagefferens	172
Auano_13977	A. anophagefferens	219
Auano_13990	A. anophagefferens	246
Auano_13994	A. anophagefferens	204
Auano_14005	A. anophagefferens	251
Auano_14007	A. anophagefferens	261
Auano_14012	A. anophagefferens	209
Auano_14019	A. anophagefferens	158
Auano_14021	A. anophagefferens	208
Auano_14032	A. anophagefferens	201
Auano_14036	A. anophagefferens	235
Auano_14060	A. anophagefferens	221
Auano_14064	A. anophagefferens	126
Auano_14079	A. anophagefferens	172
Auano_14095	A. anophagefferens	240
Auano_14101	A. anophagefferens	231
Auano_14106	A. anophagefferens	234
Auano_14117	A. anophagefferens	184
Auano_14124	A. anophagefferens	207
Auano_14125	A. anophagefferens	190
Auano_14127	A. anophagefferens	213
Auano_14129	A. anophagefferens	246
Auano_14133	A. anophagefferens	187
Auano_14137	A. anophagefferens	228
Auano_14145	A. anophagefferens	174
Auano_14167	A. anophagefferens	178
Auano_14185	A. anophagefferens	307
Auano_14200	A. anophagefferens	213
Auano_14206	A. anophagefferens	205
Auano_14207	A. anophagefferens	255
Auano_14209	A. anophagefferens	230
Auano_14212	A. anophagefferens	218
Auano_14226	A. anophagefferens	237
Auano_14230	A. anophagefferens	249
Auano_14236	A. anophagefferens	247
Auano_1424	A. anophagefferens	498
Auano_14255	A. anophagefferens	217
Auano_14265	A. anophagefferens	215
Auano_14273	A. anophagefferens	159
Auano_14278	A. anophagefferens	251
Auano_14287	A. anophagefferens	267
Auano_14303	A. anophagefferens	172
Auano_1432	A. anophagefferens	523
Auano_14339	A. anophagefferens	240
Auano_14345	A. anophagefferens	117
Auano_14350	A. anophagefferens	203
Auano_14357	A. anophagefferens	145
Auano_14358	A. anophagefferens	162
Auano_14373	A. anophagefferens	167
Auano_14382	A. anophagefferens	169
Auano_14383	A. anophagefferens	122
Auano_14390	A. anophagefferens	223
Auano_14392	A. anophagefferens	230
Auano_14396	A. anophagefferens	193
Auano_14403	A. anophagefferens	213
Auano_14407	A. anophagefferens	171
Auano_14410	A. anophagefferens	169
Auano_14433	A. anophagefferens	166
Auano_14444	A. anophagefferens	172
Auano_14446	A. anophagefferens	171
Auano_14447	A. anophagefferens	223
Auano_14460	A. anophagefferens	199
Auano_14468	A. anophagefferens	236
Auano_14487	A. anophagefferens	164
Auano_14491	A. anophagefferens	199
Auano_14493	A. anophagefferens	154
Auano_14498	A. anophagefferens	199
Auano_14519	A. anophagefferens	186
Auano_14540	A. anophagefferens	181
Auano_14553	A. anophagefferens	163
Auano_14567	A. anophagefferens	148
Auano_14569	A. anophagefferens	229
Auano_14575	A. anophagefferens	170
Auano_14576	A. anophagefferens	226
Auano_14586	A. anophagefferens	136
Auano_14587	A. anophagefferens	139
Auano_14595	A. anophagefferens	200
Auano_14597	A. anophagefferens	162
Auano_14630	A. anophagefferens	221
Auano_14638	A. anophagefferens	181
Auano_14641	A. anophagefferens	158
Auano_14644	A. anophagefferens	214
Auano_14645	A. anophagefferens	194
Auano_14652	A. anophagefferens	160
Auano_14663	A. anophagefferens	107
Auano_14671	A. anophagefferens	138
Auano_14673	A. anophagefferens	226
Auano_14688	A. anophagefferens	192
Auano_14702	A. anophagefferens	210
Auano_14720	A. anophagefferens	178
Auano_14730	A. anophagefferens	201
Auano_14741	A. anophagefferens	133
Auano_14747	A. anophagefferens	215
Auano_14748	A. anophagefferens	134
Auano_14749	A. anophagefferens	148
Auano_14750	A. anophagefferens	131
Auano_14766	A. anophagefferens	220
Auano_14776	A. anophagefferens	131
Auano_14787	A. anophagefferens	142
Auano_1481	A. anophagefferens	378
Auano_1482	A. anophagefferens	411
Auano_14836	A. anophagefferens	193
Auano_14858	A. anophagefferens	184
Auano_14862	A. anophagefferens	172
Auano_14864	A. anophagefferens	159
Auano_14865	A. anophagefferens	184
Auano_14886	A. anophagefferens	186
Auano_14888	A. anophagefferens	133
Auano_14899	A. anophagefferens	104
Auano_14925	A. anophagefferens	120
Auano_14928	A. anophagefferens	182
Auano_1493	A. anophagefferens	441
Auano_14936	A. anophagefferens	213
Auano_14945	A. anophagefferens	217
Auano_14950	A. anophagefferens	191
Auano_14958	A. anophagefferens	178
Auano_14993	A. anophagefferens	211
Auano_14994	A. anophagefferens	229
Auano_14995	A. anophagefferens	213
Auano_15004	A. anophagefferens	166
Auano_15008	A. anophagefferens	178
Auano_15016	A. anophagefferens	182
Auano_15032	A. anophagefferens	221
Auano_15034	A. anophagefferens	144
Auano_15035	A. anophagefferens	136
Auano_15038	A. anophagefferens	161
Auano_1504	A. anophagefferens	464
Auano_15050	A. anophagefferens	80
Auano_15075	A. anophagefferens	171
Auano_15079	A. anophagefferens	154
Auano_1508	A. anophagefferens	491
Auano_15080	A. anophagefferens	214
Auano_15084	A. anophagefferens	130
Auano_15088	A. anophagefferens	222
Auano_15089	A. anophagefferens	82
Auano_15090	A. anophagefferens	137
Auano_15092	A. anophagefferens	136
Auano_15095	A. anophagefferens	134
Auano_15101	A. anophagefferens	211
Auano_15117	A. anophagefferens	146
Auano_15150	A. anophagefferens	129
Auano_15156	A. anophagefferens	218
Auano_15166	A. anophagefferens	158
Auano_15168	A. anophagefferens	153
Auano_15177	A. anophagefferens	158
Auano_1519	A. anophagefferens	427
Auano_15190	A. anophagefferens	149
Auano_15199	A. anophagefferens	168
Auano_15226	A. anophagefferens	117
Auano_15232	A. anophagefferens	118
Auano_15234	A. anophagefferens	136
Auano_15235	A. anophagefferens	118
Auano_15243	A. anophagefferens	192
Auano_15245	A. anophagefferens	153
Auano_15258	A. anophagefferens	80
Auano_1526	A. anophagefferens	494
Auano_15260	A. anophagefferens	211
Auano_15275	A. anophagefferens	233
Auano_15277	A. anophagefferens	154
Auano_15293	A. anophagefferens	159
Auano_15296	A. anophagefferens	121
Auano_15300	A. anophagefferens	133
Auano_15332	A. anophagefferens	150
Auano_15336	A. anophagefferens	122
Auano_15342	A. anophagefferens	121
Auano_1535	A. anophagefferens	381
Auano_15356	A. anophagefferens	117
Auano_15361	A. anophagefferens	97
Auano_15371	A. anophagefferens	174
Auano_15378	A. anophagefferens	99
Auano_15386	A. anophagefferens	159
Auano_15388	A. anophagefferens	195
Auano_15393	A. anophagefferens	141
Auano_15418	A. anophagefferens	147
Auano_15423	A. anophagefferens	107
Auano_15424	A. anophagefferens	151
Auano_15426	A. anophagefferens	153
Auano_15432	A. anophagefferens	134
Auano_15434	A. anophagefferens	123
Auano_15450	A. anophagefferens	127
Auano_15452	A. anophagefferens	166
Auano_15453	A. anophagefferens	171
Auano_15454	A. anophagefferens	118
Auano_15476	A. anophagefferens	136
Auano_15499	A. anophagefferens	136
Auano_15503	A. anophagefferens	238
Auano_15531	A. anophagefferens	160
Auano_15540	A. anophagefferens	132
Auano_15549	A. anophagefferens	151
Auano_15552	A. anophagefferens	119
Auano_15554	A. anophagefferens	138
Auano_15555	A. anophagefferens	156
Auano_15577	A. anophagefferens	112
Auano_15583	A. anophagefferens	179
Auano_15589	A. anophagefferens	157
Auano_15598	A. anophagefferens	181
Auano_15607	A. anophagefferens	168
Auano_15609	A. anophagefferens	99
Auano_1561	A. anophagefferens	328
Auano_15620	A. anophagefferens	129
Auano_15622	A. anophagefferens	150
Auano_15631	A. anophagefferens	260
Auano_15639	A. anophagefferens	145
Auano_15646	A. anophagefferens	177
Auano_15674	A. anophagefferens	180
Auano_15676	A. anophagefferens	106
Auano_15678	A. anophagefferens	180
Auano_15687	A. anophagefferens	183
Auano_15689	A. anophagefferens	196
Auano_15696	A. anophagefferens	111
Auano_15704	A. anophagefferens	148
Auano_15705	A. anophagefferens	191
Auano_15708	A. anophagefferens	161
Auano_15711	A. anophagefferens	146
Auano_15727	A. anophagefferens	180
Auano_15731	A. anophagefferens	99
Auano_15739	A. anophagefferens	103
Auano_15740	A. anophagefferens	165
Auano_15750	A. anophagefferens	134
Auano_15757	A. anophagefferens	103
Auano_15768	A. anophagefferens	182
Auano_15769	A. anophagefferens	163
Auano_15778	A. anophagefferens	157
Auano_15783	A. anophagefferens	110
Auano_15788	A. anophagefferens	146
Auano_15810	A. anophagefferens	137
Auano_15816	A. anophagefferens	144
Auano_15819	A. anophagefferens	178
Auano_15827	A. anophagefferens	125
Auano_15829	A. anophagefferens	160
Auano_15834	A. anophagefferens	155
Auano_15836	A. anophagefferens	145
Auano_15837	A. anophagefferens	115
Auano_15865	A. anophagefferens	161
Auano_15875	A. anophagefferens	172
Auano_15876	A. anophagefferens	112
Auano_15877	A. anophagefferens	155
Auano_15878	A. anophagefferens	245
Auano_15891	A. anophagefferens	137
Auano_15895	A. anophagefferens	93
Auano_15900	A. anophagefferens	83
Auano_15915	A. anophagefferens	163
Auano_15917	A. anophagefferens	172
Auano_15921	A. anophagefferens	124
Auano_15931	A. anophagefferens	120
Auano_15935	A. anophagefferens	152
Auano_15939	A. anophagefferens	300
Auano_15943	A. anophagefferens	135
Auano_15951	A. anophagefferens	125
Auano_15956	A. anophagefferens	123
Auano_15960	A. anophagefferens	108
Auano_15978	A. anophagefferens	143
Auano_15979	A. anophagefferens	145
Auano_15995	A. anophagefferens	154
Auano_15998	A. anophagefferens	72
Auano_16004	A. anophagefferens	120
Auano_16008	A. anophagefferens	291
Auano_16015	A. anophagefferens	120
Auano_16025	A. anophagefferens	123
Auano_16026	A. anophagefferens	137
Auano_16033	A. anophagefferens	158
Auano_16041	A. anophagefferens	170
Auano_16046	A. anophagefferens	165
Auano_16048	A. anophagefferens	269
Auano_16055	A. anophagefferens	143
Auano_16078	A. anophagefferens	96
Auano_16091	A. anophagefferens	116
Auano_16094	A. anophagefferens	101
Auano_16096	A. anophagefferens	118
Auano_16103	A. anophagefferens	141
Auano_16104	A. anophagefferens	142
Auano_16106	A. anophagefferens	90
Auano_16110	A. anophagefferens	92
Auano_16117	A. anophagefferens	136
Auano_16121	A. anophagefferens	112
Auano_16122	A. anophagefferens	142
Auano_16132	A. anophagefferens	174
Auano_16138	A. anophagefferens	102
Auano_16146	A. anophagefferens	86
Auano_16151	A. anophagefferens	59
Auano_16160	A. anophagefferens	100
Auano_16161	A. anophagefferens	139
Auano_16169	A. anophagefferens	124
Auano_16175	A. anophagefferens	143
Auano_16182	A. anophagefferens	116
Auano_16186	A. anophagefferens	141
Auano_16188	A. anophagefferens	80
Auano_16190	A. anophagefferens	102
Auano_16196	A. anophagefferens	95
Auano_16213	A. anophagefferens	205
Auano_1622	A. anophagefferens	303
Auano_16227	A. anophagefferens	122
Auano_16234	A. anophagefferens	146
Auano_16246	A. anophagefferens	145
Auano_16248	A. anophagefferens	156
Auano_16256	A. anophagefferens	184
Auano_16257	A. anophagefferens	136
Auano_16263	A. anophagefferens	59
Auano_16264	A. anophagefferens	105
Auano_16266	A. anophagefferens	145
Auano_16268	A. anophagefferens	149
Auano_16279	A. anophagefferens	133
Auano_1628	A. anophagefferens	364
Auano_16280	A. anophagefferens	89
Auano_16283	A. anophagefferens	126
Auano_16285	A. anophagefferens	149
Auano_16288	A. anophagefferens	155
Auano_16291	A. anophagefferens	126
Auano_16296	A. anophagefferens	82
Auano_16299	A. anophagefferens	99
Auano_16302	A. anophagefferens	72
Auano_16307	A. anophagefferens	146
Auano_16315	A. anophagefferens	132
Auano_16317	A. anophagefferens	96
Auano_16327	A. anophagefferens	99
Auano_16330	A. anophagefferens	124
Auano_16333	A. anophagefferens	125
Auano_16343	A. anophagefferens	98
Auano_16344	A. anophagefferens	118
Auano_16352	A. anophagefferens	89
Auano_16357	A. anophagefferens	110
Auano_16360	A. anophagefferens	105
Auano_16362	A. anophagefferens	113
Auano_16367	A. anophagefferens	132
Auano_1637	A. anophagefferens	404
Auano_16370	A. anophagefferens	124
Auano_16372	A. anophagefferens	126
Auano_16376	A. anophagefferens	107
Auano_16386	A. anophagefferens	144
Auano_16391	A. anophagefferens	150
Auano_16398	A. anophagefferens	133
Auano_16399	A. anophagefferens	108
Auano_16400	A. anophagefferens	110
Auano_16401	A. anophagefferens	123
Auano_16416	A. anophagefferens	127
Auano_16436	A. anophagefferens	130
Auano_16440	A. anophagefferens	108
Auano_16445	A. anophagefferens	171
Auano_16452	A. anophagefferens	131
Auano_16461	A. anophagefferens	130
Auano_16464	A. anophagefferens	149
Auano_16465	A. anophagefferens	134
Auano_16471	A. anophagefferens	127
Auano_1648	A. anophagefferens	451
Auano_16480	A. anophagefferens	90
Auano_16484	A. anophagefferens	122
Auano_16490	A. anophagefferens	135
Auano_16492	A. anophagefferens	105
Auano_16500	A. anophagefferens	86
Auano_16516	A. anophagefferens	127
Auano_16528	A. anophagefferens	133
Auano_16529	A. anophagefferens	112
Auano_16535	A. anophagefferens	125
Auano_16543	A. anophagefferens	121
Auano_16546	A. anophagefferens	108
Auano_16547	A. anophagefferens	145
Auano_16553	A. anophagefferens	230
Auano_16558	A. anophagefferens	114
Auano_16566	A. anophagefferens	170
Auano_16571	A. anophagefferens	90
Auano_16575	A. anophagefferens	77
Auano_16576	A. anophagefferens	97
Auano_16577	A. anophagefferens	73
Auano_16582	A. anophagefferens	92
Auano_16583	A. anophagefferens	92
Auano_16586	A. anophagefferens	124
Auano_16590	A. anophagefferens	74
Auano_16621	A. anophagefferens	152
Auano_16631	A. anophagefferens	158
Auano_16633	A. anophagefferens	142
Auano_16650	A. anophagefferens	110
Auano_16655	A. anophagefferens	85
Auano_1666	A. anophagefferens	383
Auano_16660	A. anophagefferens	80
Auano_16670	A. anophagefferens	95
Auano_16677	A. anophagefferens	73
Auano_16680	A. anophagefferens	137
Auano_16688	A. anophagefferens	132
Auano_16709	A. anophagefferens	77
Auano_16724	A. anophagefferens	115
Auano_16737	A. anophagefferens	119
Auano_1674	A. anophagefferens	405
Auano_16743	A. anophagefferens	137
Auano_16745	A. anophagefferens	89
Auano_16747	A. anophagefferens	82
Auano_16756	A. anophagefferens	107
Auano_16761	A. anophagefferens	102
Auano_16762	A. anophagefferens	112
Auano_16767	A. anophagefferens	102
Auano_16773	A. anophagefferens	113
Auano_16774	A. anophagefferens	129
Auano_16778	A. anophagefferens	106
Auano_16784	A. anophagefferens	104
Auano_16793	A. anophagefferens	85
Auano_16801	A. anophagefferens	118
Auano_16804	A. anophagefferens	111
Auano_16812	A. anophagefferens	133
Auano_16815	A. anophagefferens	113
Auano_16819	A. anophagefferens	81
Auano_16821	A. anophagefferens	115
Auano_16823	A. anophagefferens	95
Auano_16829	A. anophagefferens	114
Auano_16832	A. anophagefferens	109
Auano_16848	A. anophagefferens	96
Auano_16866	A. anophagefferens	106
Auano_16867	A. anophagefferens	83
Auano_16873	A. anophagefferens	112
Auano_16876	A. anophagefferens	115
Auano_16878	A. anophagefferens	101
Auano_16886	A. anophagefferens	89
Auano_1689	A. anophagefferens	517
Auano_16893	A. anophagefferens	201
Auano_16894	A. anophagefferens	85
Auano_16897	A. anophagefferens	144
Auano_16902	A. anophagefferens	130
Auano_16909	A. anophagefferens	65
Auano_16915	A. anophagefferens	97
Auano_16921	A. anophagefferens	70
Auano_16925	A. anophagefferens	61
Auano_16928	A. anophagefferens	139
Auano_16930	A. anophagefferens	110
Auano_16946	A. anophagefferens	131
Auano_16948	A. anophagefferens	107
Auano_16950	A. anophagefferens	74
Auano_16951	A. anophagefferens	128
Auano_16956	A. anophagefferens	78
Auano_16970	A. anophagefferens	117
Auano_16973	A. anophagefferens	123
Auano_16978	A. anophagefferens	130
Auano_16990	A. anophagefferens	120
Auano_17005	A. anophagefferens	99
Auano_17009	A. anophagefferens	52
Auano_17018	A. anophagefferens	108
Auano_17032	A. anophagefferens	75
Auano_1704	A. anophagefferens	435
Auano_17047	A. anophagefferens	117
Auano_17050	A. anophagefferens	77
Auano_17052	A. anophagefferens	100
Auano_17056	A. anophagefferens	114
Auano_17058	A. anophagefferens	163
Auano_17062	A. anophagefferens	72
Auano_17068	A. anophagefferens	112
Auano_17073	A. anophagefferens	130
Auano_17075	A. anophagefferens	147
Auano_17078	A. anophagefferens	114
Auano_17080	A. anophagefferens	80
Auano_17100	A. anophagefferens	123
Auano_17107	A. anophagefferens	92
Auano_17115	A. anophagefferens	63
Auano_17118	A. anophagefferens	100
Auano_17128	A. anophagefferens	65
Auano_1713	A. anophagefferens	363
Auano_17140	A. anophagefferens	62
Auano_17141	A. anophagefferens	62
Auano_17150	A. anophagefferens	72
Auano_1716	A. anophagefferens	392
Auano_17164	A. anophagefferens	88
Auano_1717	A. anophagefferens	373
Auano_17170	A. anophagefferens	118
Auano_17171	A. anophagefferens	74
Auano_17179	A. anophagefferens	84
Auano_17195	A. anophagefferens	77
Auano_17197	A. anophagefferens	74
Auano_17211	A. anophagefferens	99
Auano_17217	A. anophagefferens	79
Auano_17219	A. anophagefferens	100
Auano_1722	A. anophagefferens	418
Auano_17223	A. anophagefferens	102
Auano_17224	A. anophagefferens	92
Auano_17242	A. anophagefferens	81
Auano_17250	A. anophagefferens	84
Auano_17259	A. anophagefferens	187
Auano_17267	A. anophagefferens	108
Auano_17271	A. anophagefferens	79
Auano_17290	A. anophagefferens	91
Auano_17309	A. anophagefferens	83
Auano_17310	A. anophagefferens	54
Auano_17312	A. anophagefferens	80
Auano_17315	A. anophagefferens	256
Auano_17318	A. anophagefferens	59
Auano_17325	A. anophagefferens	80
Auano_17329	A. anophagefferens	88
Auano_17331	A. anophagefferens	59
Auano_17342	A. anophagefferens	67
Auano_17360	A. anophagefferens	92
Auano_17363	A. anophagefferens	83
Auano_17366	A. anophagefferens	105
Auano_17370	A. anophagefferens	65
Auano_17375	A. anophagefferens	78
Auano_17376	A. anophagefferens	104
Auano_17377	A. anophagefferens	99
Auano_1738	A. anophagefferens	410
Auano_17384	A. anophagefferens	81
Auano_17385	A. anophagefferens	76
Auano_17386	A. anophagefferens	96
Auano_17393	A. anophagefferens	64
Auano_17394	A. anophagefferens	69
Auano_17402	A. anophagefferens	69
Auano_17413	A. anophagefferens	109
Auano_17417	A. anophagefferens	106
Auano_17437	A. anophagefferens	114
Auano_17458	A. anophagefferens	94
Auano_17462	A. anophagefferens	84
Auano_17464	A. anophagefferens	185
Auano_17468	A. anophagefferens	102
Auano_17497	A. anophagefferens	69
Auano_17503	A. anophagefferens	73
Auano_17508	A. anophagefferens	98
Auano_1751	A. anophagefferens	421
Auano_17513	A. anophagefferens	98
Auano_17524	A. anophagefferens	88
Auano_17528	A. anophagefferens	72
Auano_17531	A. anophagefferens	67
Auano_17538	A. anophagefferens	80
Auano_17545	A. anophagefferens	96
Auano_17549	A. anophagefferens	83
Auano_17564	A. anophagefferens	76
Auano_17567	A. anophagefferens	100
Auano_17570	A. anophagefferens	76
Auano_17572	A. anophagefferens	55
Auano_17573	A. anophagefferens	84
Auano_17577	A. anophagefferens	82
Auano_17580	A. anophagefferens	68
Auano_17585	A. anophagefferens	95
Auano_17601	A. anophagefferens	68
Auano_17602	A. anophagefferens	103
Auano_17606	A. anophagefferens	56
Auano_17607	A. anophagefferens	143
Auano_1761	A. anophagefferens	357
Auano_17617	A. anophagefferens	110
Auano_17647	A. anophagefferens	98
Auano_17649	A. anophagefferens	87
Auano_17657	A. anophagefferens	84
Auano_17658	A. anophagefferens	74
Auano_17669	A. anophagefferens	55
Auano_1767	A. anophagefferens	294
Auano_17670	A. anophagefferens	69
Auano_17677	A. anophagefferens	63
Auano_17678	A. anophagefferens	82
Auano_17683	A. anophagefferens	107
Auano_17686	A. anophagefferens	64
Auano_17695	A. anophagefferens	116
Auano_17697	A. anophagefferens	67
Auano_17699	A. anophagefferens	89
Auano_1770	A. anophagefferens	505
Auano_17700	A. anophagefferens	88
Auano_17701	A. anophagefferens	86
Auano_17706	A. anophagefferens	50
Auano_1771	A. anophagefferens	472
Auano_17715	A. anophagefferens	71
Auano_17718	A. anophagefferens	93
Auano_17721	A. anophagefferens	62
Auano_17728	A. anophagefferens	84
Auano_17739	A. anophagefferens	77
Auano_17741	A. anophagefferens	87
Auano_17742	A. anophagefferens	72
Auano_17746	A. anophagefferens	83
Auano_17752	A. anophagefferens	81
Auano_17754	A. anophagefferens	81
Auano_17769	A. anophagefferens	74
Auano_17773	A. anophagefferens	91
Auano_17776	A. anophagefferens	50
Auano_17777	A. anophagefferens	83
Auano_17782	A. anophagefferens	68
Auano_17788	A. anophagefferens	56
Auano_17796	A. anophagefferens	66
Auano_17811	A. anophagefferens	71
Auano_17814	A. anophagefferens	81
Auano_17821	A. anophagefferens	117
Auano_17827	A. anophagefferens	77
Auano_17832	A. anophagefferens	86
Auano_17838	A. anophagefferens	62
Auano_17839	A. anophagefferens	79
Auano_17849	A. anophagefferens	67
Auano_17852	A. anophagefferens	81
Auano_17856	A. anophagefferens	79
Auano_17857	A. anophagefferens	73
Auano_17864	A. anophagefferens	57
Auano_17865	A. anophagefferens	72
Auano_17878	A. anophagefferens	73
Auano_17881	A. anophagefferens	70
Auano_17889	A. anophagefferens	73
Auano_1789	A. anophagefferens	374
Auano_17896	A. anophagefferens	51
Auano_17897	A. anophagefferens	66
Auano_17901	A. anophagefferens	65
Auano_17903	A. anophagefferens	53
Auano_17904	A. anophagefferens	54
Auano_17908	A. anophagefferens	57
Auano_17910	A. anophagefferens	73
Auano_17911	A. anophagefferens	71
Auano_17914	A. anophagefferens	67
Auano_17929	A. anophagefferens	76
Auano_17941	A. anophagefferens	74
Auano_17948	A. anophagefferens	65
Auano_17949	A. anophagefferens	72
Auano_1796	A. anophagefferens	304
Auano_17975	A. anophagefferens	63
Auano_17981	A. anophagefferens	62
Auano_17985	A. anophagefferens	78
Auano_17987	A. anophagefferens	51
Auano_17988	A. anophagefferens	54
Auano_17992	A. anophagefferens	61
Auano_17993	A. anophagefferens	67
Auano_18022	A. anophagefferens	109
Auano_18026	A. anophagefferens	68
Auano_18035	A. anophagefferens	56
Auano_18036	A. anophagefferens	67
Auano_18037	A. anophagefferens	68
Auano_18038	A. anophagefferens	169
Auano_18047	A. anophagefferens	59
Auano_18065	A. anophagefferens	51
Auano_18078	A. anophagefferens	112
Auano_18085	A. anophagefferens	53
Auano_18086	A. anophagefferens	87
Auano_18090	A. anophagefferens	58
Auano_18098	A. anophagefferens	53
Auano_18107	A. anophagefferens	50
Auano_18112	A. anophagefferens	145
Auano_18118	A. anophagefferens	59
Auano_18120	A. anophagefferens	128
Auano_18130	A. anophagefferens	61
Auano_18133	A. anophagefferens	58
Auano_18141	A. anophagefferens	124
Auano_18161	A. anophagefferens	77
Auano_18174	A. anophagefferens	89
Auano_18178	A. anophagefferens	269
Auano_1818	A. anophagefferens	305
Auano_1821	A. anophagefferens	419
Auano_1822	A. anophagefferens	408
Auano_18222	A. anophagefferens	101
Auano_18244	A. anophagefferens	191
Auano_18285	A. anophagefferens	189
Auano_18298	A. anophagefferens	95
Auano_18312	A. anophagefferens	88
Auano_18314	A. anophagefferens	118
Auano_18328	A. anophagefferens	70
Auano_18335	A. anophagefferens	78
Auano_18340	A. anophagefferens	58
Auano_18344	A. anophagefferens	228
Auano_18349	A. anophagefferens	287
Auano_1835	A. anophagefferens	396
Auano_18360	A. anophagefferens	509
Auano_18365	A. anophagefferens	472
Auano_18372	A. anophagefferens	268
Auano_18373	A. anophagefferens	170
Auano_18376	A. anophagefferens	117
Auano_18383	A. anophagefferens	341
Auano_18385	A. anophagefferens	175
Auano_18387	A. anophagefferens	244
Auano_18389	A. anophagefferens	126
Auano_18391	A. anophagefferens	336
Auano_18401	A. anophagefferens	98
Auano_18403	A. anophagefferens	344
Auano_18406	A. anophagefferens	420
Auano_18419	A. anophagefferens	252
Auano_18430	A. anophagefferens	278
Auano_18432	A. anophagefferens	848
Auano_18435	A. anophagefferens	273
Auano_18438	A. anophagefferens	393
Auano_18442	A. anophagefferens	262
Auano_18463	A. anophagefferens	456
Auano_18466	A. anophagefferens	243
Auano_18470	A. anophagefferens	450
Auano_18478	A. anophagefferens	242
Auano_18481	A. anophagefferens	274
Auano_18483	A. anophagefferens	96
Auano_18489	A. anophagefferens	565
Auano_18502	A. anophagefferens	377
Auano_18505	A. anophagefferens	221
Auano_18509	A. anophagefferens	325
Auano_18516	A. anophagefferens	334
Auano_18559	A. anophagefferens	141
Auano_18563	A. anophagefferens	284
Auano_18573	A. anophagefferens	62
Auano_18580	A. anophagefferens	527
Auano_18589	A. anophagefferens	352
Auano_18592	A. anophagefferens	197
Auano_18595	A. anophagefferens	155
Auano_18609	A. anophagefferens	135
Auano_18611	A. anophagefferens	277
Auano_18629	A. anophagefferens	146
Auano_18632	A. anophagefferens	299
Auano_18647	A. anophagefferens	240
Auano_18663	A. anophagefferens	422
Auano_18664	A. anophagefferens	232
Auano_18666	A. anophagefferens	346
Auano_18668	A. anophagefferens	269
Auano_18669	A. anophagefferens	118
Auano_18676	A. anophagefferens	375
Auano_18687	A. anophagefferens	129
Auano_18711	A. anophagefferens	227
Auano_18713	A. anophagefferens	196
Auano_18724	A. anophagefferens	308
Auano_18727	A. anophagefferens	387
Auano_18740	A. anophagefferens	199
Auano_18748	A. anophagefferens	129
Auano_1875	A. anophagefferens	332
Auano_18768	A. anophagefferens	580
Auano_18770	A. anophagefferens	268
Auano_18774	A. anophagefferens	382
Auano_18778	A. anophagefferens	377
Auano_18779	A. anophagefferens	606
Auano_18780	A. anophagefferens	404
Auano_18785	A. anophagefferens	440
Auano_18789	A. anophagefferens	246
Auano_18800	A. anophagefferens	584
Auano_18821	A. anophagefferens	781
Auano_1883	A. anophagefferens	382
Auano_18834	A. anophagefferens	435
Auano_18852	A. anophagefferens	428
Auano_18863	A. anophagefferens	213
Auano_18873	A. anophagefferens	130
Auano_18874	A. anophagefferens	248
Auano_18886	A. anophagefferens	136
Auano_18887	A. anophagefferens	309
Auano_18888	A. anophagefferens	296
Auano_18912	A. anophagefferens	117
Auano_18914	A. anophagefferens	81
Auano_18917	A. anophagefferens	215
Auano_18921	A. anophagefferens	86
Auano_18923	A. anophagefferens	261
Auano_18924	A. anophagefferens	101
Auano_18927	A. anophagefferens	525
Auano_18929	A. anophagefferens	371
Auano_18932	A. anophagefferens	352
Auano_18940	A. anophagefferens	129
Auano_1895	A. anophagefferens	392
Auano_18954	A. anophagefferens	151
Auano_18955	A. anophagefferens	213
Auano_18958	A. anophagefferens	298
Auano_18967	A. anophagefferens	391
Auano_18981	A. anophagefferens	51
Auano_18982	A. anophagefferens	230
Auano_18992	A. anophagefferens	515
Auano_19006	A. anophagefferens	67
Auano_19007	A. anophagefferens	154
Auano_19010	A. anophagefferens	1109
Auano_19015	A. anophagefferens	152
Auano_19030	A. anophagefferens	502
Auano_19032	A. anophagefferens	704
Auano_19034	A. anophagefferens	195
Auano_19038	A. anophagefferens	454
Auano_19042	A. anophagefferens	838
Auano_19051	A. anophagefferens	200
Auano_19053	A. anophagefferens	120
Auano_19073	A. anophagefferens	175
Auano_19080	A. anophagefferens	361
Auano_19081	A. anophagefferens	161
Auano_19085	A. anophagefferens	150
Auano_19103	A. anophagefferens	304
Auano_19109	A. anophagefferens	537
Auano_19112	A. anophagefferens	396
Auano_19125	A. anophagefferens	305
Auano_1914	A. anophagefferens	462
Auano_19143	A. anophagefferens	485
Auano_19147	A. anophagefferens	211
Auano_19161	A. anophagefferens	1010
Auano_19162	A. anophagefferens	362
Auano_19173	A. anophagefferens	66
Auano_19187	A. anophagefferens	193
Auano_19189	A. anophagefferens	171
Auano_19193	A. anophagefferens	275
Auano_19207	A. anophagefferens	78
Auano_19213	A. anophagefferens	409
Auano_19231	A. anophagefferens	281
Auano_19233	A. anophagefferens	190
Auano_19240	A. anophagefferens	254
Auano_19250	A. anophagefferens	1074
Auano_19265	A. anophagefferens	131
Auano_1928	A. anophagefferens	263
Auano_19281	A. anophagefferens	389
Auano_19287	A. anophagefferens	555
Auano_19295	A. anophagefferens	249
Auano_1930	A. anophagefferens	284
Auano_19300	A. anophagefferens	501
Auano_19329	A. anophagefferens	323
Auano_19341	A. anophagefferens	429
Auano_19346	A. anophagefferens	194
Auano_19347	A. anophagefferens	175
Auano_19358	A. anophagefferens	267
Auano_19370	A. anophagefferens	79
Auano_19377	A. anophagefferens	207
Auano_19379	A. anophagefferens	250
Auano_19380	A. anophagefferens	495
Auano_19388	A. anophagefferens	96
Auano_19390	A. anophagefferens	201
Auano_19403	A. anophagefferens	276
Auano_19411	A. anophagefferens	286
Auano_19413	A. anophagefferens	225
Auano_19422	A. anophagefferens	286
Auano_19424	A. anophagefferens	116
Auano_19426	A. anophagefferens	773
Auano_19467	A. anophagefferens	347
Auano_19481	A. anophagefferens	164
Auano_19500	A. anophagefferens	203
Auano_19504	A. anophagefferens	568
Auano_19506	A. anophagefferens	371
Auano_19509	A. anophagefferens	262
Auano_19510	A. anophagefferens	217
Auano_19513	A. anophagefferens	309
Auano_19517	A. anophagefferens	256
Auano_19518	A. anophagefferens	182
Auano_19522	A. anophagefferens	84
Auano_19529	A. anophagefferens	207
Auano_19538	A. anophagefferens	359
Auano_19545	A. anophagefferens	457
Auano_19548	A. anophagefferens	431
Auano_19561	A. anophagefferens	285
Auano_19564	A. anophagefferens	323
Auano_19568	A. anophagefferens	464
Auano_1957	A. anophagefferens	346
Auano_19572	A. anophagefferens	301
Auano_19576	A. anophagefferens	370
Auano_19581	A. anophagefferens	374
Auano_19587	A. anophagefferens	356
Auano_19589	A. anophagefferens	131
Auano_19592	A. anophagefferens	527
Auano_19598	A. anophagefferens	298
Auano_19604	A. anophagefferens	436
Auano_19609	A. anophagefferens	257
Auano_19610	A. anophagefferens	440
Auano_19616	A. anophagefferens	696
Auano_19620	A. anophagefferens	169
Auano_19622	A. anophagefferens	270
Auano_19628	A. anophagefferens	66
Auano_19631	A. anophagefferens	59
Auano_19633	A. anophagefferens	182
Auano_1964	A. anophagefferens	359
Auano_19641	A. anophagefferens	318
Auano_19645	A. anophagefferens	399
Auano_1966	A. anophagefferens	316
Auano_19666	A. anophagefferens	313
Auano_19673	A. anophagefferens	121
Auano_19681	A. anophagefferens	179
Auano_19692	A. anophagefferens	320
Auano_19704	A. anophagefferens	96
Auano_19710	A. anophagefferens	870
Auano_19712	A. anophagefferens	234
Auano_19726	A. anophagefferens	124
Auano_19728	A. anophagefferens	428
Auano_19739	A. anophagefferens	326
Auano_19744	A. anophagefferens	359
Auano_19746	A. anophagefferens	417
Auano_19747	A. anophagefferens	291
Auano_19755	A. anophagefferens	486
Auano_19765	A. anophagefferens	252
Auano_19770	A. anophagefferens	205
Auano_19771	A. anophagefferens	230
Auano_19775	A. anophagefferens	221
Auano_19802	A. anophagefferens	536
Auano_19812	A. anophagefferens	283
Auano_19820	A. anophagefferens	258
Auano_19832	A. anophagefferens	308
Auano_19845	A. anophagefferens	349
Auano_19850	A. anophagefferens	377
Auano_19864	A. anophagefferens	79
Auano_19873	A. anophagefferens	200
Auano_19876	A. anophagefferens	239
Auano_19883	A. anophagefferens	688
Auano_19887	A. anophagefferens	122
Auano_19888	A. anophagefferens	266
Auano_19894	A. anophagefferens	541
Auano_19895	A. anophagefferens	95
Auano_19900	A. anophagefferens	191
Auano_19907	A. anophagefferens	206
Auano_19909	A. anophagefferens	382
Auano_19914	A. anophagefferens	95
Auano_19915	A. anophagefferens	518
Auano_19916	A. anophagefferens	286
Auano_19920	A. anophagefferens	243
Auano_19925	A. anophagefferens	268
Auano_19929	A. anophagefferens	889
Auano_19938	A. anophagefferens	283
Auano_19942	A. anophagefferens	214
Auano_19943	A. anophagefferens	256
Auano_19947	A. anophagefferens	296
Auano_1996	A. anophagefferens	428
Auano_19966	A. anophagefferens	74
Auano_19973	A. anophagefferens	216
Auano_19981	A. anophagefferens	94
Auano_19997	A. anophagefferens	359
Auano_200	A. anophagefferens	839
Auano_20001	A. anophagefferens	1253
Auano_20025	A. anophagefferens	197
Auano_20031	A. anophagefferens	207
Auano_20037	A. anophagefferens	614
Auano_20040	A. anophagefferens	344
Auano_20041	A. anophagefferens	223
Auano_20043	A. anophagefferens	61
Auano_20044	A. anophagefferens	627
Auano_20050	A. anophagefferens	84
Auano_20051	A. anophagefferens	179
Auano_20061	A. anophagefferens	229
Auano_20069	A. anophagefferens	374
Auano_20079	A. anophagefferens	158
Auano_20091	A. anophagefferens	277
Auano_20103	A. anophagefferens	100
Auano_20106	A. anophagefferens	357
Auano_20121	A. anophagefferens	443
Auano_2013	A. anophagefferens	451
Auano_20155	A. anophagefferens	169
Auano_20163	A. anophagefferens	77
Auano_20164	A. anophagefferens	104
Auano_20166	A. anophagefferens	253
Auano_20168	A. anophagefferens	302
Auano_20180	A. anophagefferens	87
Auano_20181	A. anophagefferens	156
Auano_20184	A. anophagefferens	430
Auano_20205	A. anophagefferens	222
Auano_20206	A. anophagefferens	224
Auano_20216	A. anophagefferens	651
Auano_20218	A. anophagefferens	281
Auano_20224	A. anophagefferens	690
Auano_20231	A. anophagefferens	340
Auano_20235	A. anophagefferens	322
Auano_20236	A. anophagefferens	579
Auano_20237	A. anophagefferens	227
Auano_20238	A. anophagefferens	203
Auano_20254	A. anophagefferens	494
Auano_20258	A. anophagefferens	226
Auano_20259	A. anophagefferens	471
Auano_20265	A. anophagefferens	341
Auano_20268	A. anophagefferens	1143
Auano_20277	A. anophagefferens	221
Auano_20280	A. anophagefferens	902
Auano_20283	A. anophagefferens	304
Auano_20291	A. anophagefferens	1231
Auano_20293	A. anophagefferens	516
Auano_20306	A. anophagefferens	243
Auano_20331	A. anophagefferens	311
Auano_20334	A. anophagefferens	245
Auano_20337	A. anophagefferens	322
Auano_20340	A. anophagefferens	322
Auano_20345	A. anophagefferens	622
Auano_20350	A. anophagefferens	373
Auano_20352	A. anophagefferens	197
Auano_20361	A. anophagefferens	185
Auano_20370	A. anophagefferens	259
Auano_20371	A. anophagefferens	207
Auano_20379	A. anophagefferens	154
Auano_20383	A. anophagefferens	311
Auano_2040	A. anophagefferens	287
Auano_20412	A. anophagefferens	194
Auano_20418	A. anophagefferens	420
Auano_20439	A. anophagefferens	426
Auano_20443	A. anophagefferens	286
Auano_20447	A. anophagefferens	230
Auano_20459	A. anophagefferens	408
Auano_20460	A. anophagefferens	193
Auano_20462	A. anophagefferens	415
Auano_20469	A. anophagefferens	414
Auano_20477	A. anophagefferens	233
Auano_20486	A. anophagefferens	158
Auano_20488	A. anophagefferens	344
Auano_20492	A. anophagefferens	782
Auano_20493	A. anophagefferens	426
Auano_20495	A. anophagefferens	242
Auano_20496	A. anophagefferens	207
Auano_205	A. anophagefferens	1037
Auano_20502	A. anophagefferens	128
Auano_20508	A. anophagefferens	119
Auano_20530	A. anophagefferens	523
Auano_20539	A. anophagefferens	83
Auano_20543	A. anophagefferens	102
Auano_20552	A. anophagefferens	1604
Auano_20559	A. anophagefferens	503
Auano_20560	A. anophagefferens	284
Auano_20561	A. anophagefferens	199
Auano_20567	A. anophagefferens	97
Auano_20568	A. anophagefferens	251
Auano_2057	A. anophagefferens	385
Auano_20571	A. anophagefferens	84
Auano_20573	A. anophagefferens	148
Auano_20577	A. anophagefferens	432
Auano_20579	A. anophagefferens	274
Auano_20581	A. anophagefferens	223
Auano_20614	A. anophagefferens	287
Auano_20630	A. anophagefferens	109
Auano_20632	A. anophagefferens	203
Auano_20636	A. anophagefferens	259
Auano_20639	A. anophagefferens	113
Auano_2065	A. anophagefferens	368
Auano_20672	A. anophagefferens	275
Auano_20673	A. anophagefferens	114
Auano_20677	A. anophagefferens	354
Auano_20690	A. anophagefferens	186
Auano_20698	A. anophagefferens	158
Auano_20700	A. anophagefferens	357
Auano_20702	A. anophagefferens	289
Auano_20714	A. anophagefferens	394
Auano_20717	A. anophagefferens	262
Auano_20729	A. anophagefferens	178
Auano_20733	A. anophagefferens	481
Auano_20734	A. anophagefferens	474
Auano_20741	A. anophagefferens	529
Auano_20744	A. anophagefferens	358
Auano_20752	A. anophagefferens	452
Auano_20758	A. anophagefferens	451
Auano_20770	A. anophagefferens	269
Auano_20775	A. anophagefferens	530
Auano_20785	A. anophagefferens	368
Auano_20787	A. anophagefferens	409
Auano_20791	A. anophagefferens	132
Auano_20797	A. anophagefferens	350
Auano_20802	A. anophagefferens	248
Auano_20811	A. anophagefferens	256
Auano_20812	A. anophagefferens	410
Auano_20814	A. anophagefferens	345
Auano_20828	A. anophagefferens	338
Auano_20831	A. anophagefferens	371
Auano_20832	A. anophagefferens	99
Auano_20838	A. anophagefferens	151
Auano_20854	A. anophagefferens	166
Auano_20855	A. anophagefferens	3521
Auano_20863	A. anophagefferens	375
Auano_20866	A. anophagefferens	538
Auano_20867	A. anophagefferens	193
Auano_20870	A. anophagefferens	286
Auano_20871	A. anophagefferens	758
Auano_20875	A. anophagefferens	289
Auano_20884	A. anophagefferens	308
Auano_20889	A. anophagefferens	400
Auano_20898	A. anophagefferens	111
Auano_20899	A. anophagefferens	272
Auano_2090	A. anophagefferens	345
Auano_20912	A. anophagefferens	359
Auano_20923	A. anophagefferens	209
Auano_20929	A. anophagefferens	274
Auano_2093	A. anophagefferens	347
Auano_2094	A. anophagefferens	343
Auano_20948	A. anophagefferens	680
Auano_20953	A. anophagefferens	161
Auano_20955	A. anophagefferens	765
Auano_20956	A. anophagefferens	176
Auano_20958	A. anophagefferens	173
Auano_20969	A. anophagefferens	309
Auano_20970	A. anophagefferens	283
Auano_20990	A. anophagefferens	370
Auano_21006	A. anophagefferens	202
Auano_21010	A. anophagefferens	295
Auano_21033	A. anophagefferens	191
Auano_21037	A. anophagefferens	198
Auano_21046	A. anophagefferens	112
Auano_2105	A. anophagefferens	336
Auano_21060	A. anophagefferens	313
Auano_21062	A. anophagefferens	200
Auano_21065	A. anophagefferens	584
Auano_21068	A. anophagefferens	304
Auano_21086	A. anophagefferens	168
Auano_21097	A. anophagefferens	332
Auano_21107	A. anophagefferens	252
Auano_21109	A. anophagefferens	224
Auano_21113	A. anophagefferens	441
Auano_21121	A. anophagefferens	665
Auano_21131	A. anophagefferens	726
Auano_21140	A. anophagefferens	404
Auano_21145	A. anophagefferens	52
Auano_21146	A. anophagefferens	121
Auano_21160	A. anophagefferens	152
Auano_21177	A. anophagefferens	116
Auano_21199	A. anophagefferens	185
Auano_21207	A. anophagefferens	235
Auano_21219	A. anophagefferens	77
Auano_21220	A. anophagefferens	101
Auano_21222	A. anophagefferens	320
Auano_21223	A. anophagefferens	126
Auano_21261	A. anophagefferens	208
Auano_21262	A. anophagefferens	427
Auano_21269	A. anophagefferens	220
Auano_21273	A. anophagefferens	396
Auano_21274	A. anophagefferens	203
Auano_21277	A. anophagefferens	443
Auano_21287	A. anophagefferens	496
Auano_21288	A. anophagefferens	182
Auano_21291	A. anophagefferens	234
Auano_21303	A. anophagefferens	169
Auano_21311	A. anophagefferens	291
Auano_21315	A. anophagefferens	173
Auano_2132	A. anophagefferens	403
Auano_21320	A. anophagefferens	549
Auano_21325	A. anophagefferens	373
Auano_21342	A. anophagefferens	347
Auano_21350	A. anophagefferens	224
Auano_21353	A. anophagefferens	377
Auano_21357	A. anophagefferens	570
Auano_21376	A. anophagefferens	104
Auano_21380	A. anophagefferens	204
Auano_21394	A. anophagefferens	421
Auano_21400	A. anophagefferens	310
Auano_21408	A. anophagefferens	193
Auano_21412	A. anophagefferens	433
Auano_21418	A. anophagefferens	214
Auano_21424	A. anophagefferens	342
Auano_21458	A. anophagefferens	362
Auano_21477	A. anophagefferens	159
Auano_21478	A. anophagefferens	112
Auano_21481	A. anophagefferens	314
Auano_21483	A. anophagefferens	167
Auano_21485	A. anophagefferens	96
Auano_21487	A. anophagefferens	437
Auano_21490	A. anophagefferens	406
Auano_21491	A. anophagefferens	195
Auano_21497	A. anophagefferens	281
Auano_21499	A. anophagefferens	149
Auano_21507	A. anophagefferens	338
Auano_21512	A. anophagefferens	300
Auano_21514	A. anophagefferens	69
Auano_21516	A. anophagefferens	142
Auano_21520	A. anophagefferens	300
Auano_21524	A. anophagefferens	271
Auano_2155	A. anophagefferens	340
Auano_21551	A. anophagefferens	575
Auano_21559	A. anophagefferens	227
Auano_21560	A. anophagefferens	123
Auano_21587	A. anophagefferens	165
Auano_21590	A. anophagefferens	296
Auano_21597	A. anophagefferens	206
Auano_21604	A. anophagefferens	58
Auano_21606	A. anophagefferens	73
Auano_21609	A. anophagefferens	163
Auano_21633	A. anophagefferens	281
Auano_21676	A. anophagefferens	221
Auano_2169	A. anophagefferens	402
Auano_21695	A. anophagefferens	397
Auano_21703	A. anophagefferens	535
Auano_21710	A. anophagefferens	296
Auano_21714	A. anophagefferens	256
Auano_21720	A. anophagefferens	129
Auano_21732	A. anophagefferens	390
Auano_21736	A. anophagefferens	76
Auano_21746	A. anophagefferens	319
Auano_21755	A. anophagefferens	120
Auano_21759	A. anophagefferens	410
Auano_21763	A. anophagefferens	295
Auano_21771	A. anophagefferens	129
Auano_21779	A. anophagefferens	173
Auano_2178	A. anophagefferens	464
Auano_21780	A. anophagefferens	178
Auano_21789	A. anophagefferens	510
Auano_21790	A. anophagefferens	475
Auano_21798	A. anophagefferens	145
Auano_21799	A. anophagefferens	489
Auano_21801	A. anophagefferens	449
Auano_21803	A. anophagefferens	706
Auano_2181	A. anophagefferens	421
Auano_21818	A. anophagefferens	207
Auano_21819	A. anophagefferens	174
Auano_21828	A. anophagefferens	226
Auano_21835	A. anophagefferens	335
Auano_2184	A. anophagefferens	398
Auano_21841	A. anophagefferens	442
Auano_21842	A. anophagefferens	140
Auano_2185	A. anophagefferens	385
Auano_21854	A. anophagefferens	332
Auano_21856	A. anophagefferens	290
Auano_2187	A. anophagefferens	413
Auano_21872	A. anophagefferens	264
Auano_21877	A. anophagefferens	1298
Auano_21881	A. anophagefferens	146
Auano_21886	A. anophagefferens	167
Auano_2189	A. anophagefferens	467
Auano_21898	A. anophagefferens	538
Auano_21900	A. anophagefferens	248
Auano_21914	A. anophagefferens	216
Auano_21920	A. anophagefferens	157
Auano_21921	A. anophagefferens	164
Auano_21923	A. anophagefferens	154
Auano_2193	A. anophagefferens	380
Auano_21935	A. anophagefferens	152
Auano_21939	A. anophagefferens	362
Auano_21944	A. anophagefferens	279
Auano_21947	A. anophagefferens	209
Auano_21951	A. anophagefferens	192
Auano_21953	A. anophagefferens	161
Auano_21962	A. anophagefferens	113
Auano_21964	A. anophagefferens	58
Auano_21967	A. anophagefferens	712
Auano_21970	A. anophagefferens	447
Auano_21972	A. anophagefferens	545
Auano_21992	A. anophagefferens	183
Auano_21998	A. anophagefferens	187
Auano_220	A. anophagefferens	448
Auano_2200	A. anophagefferens	456
Auano_22001	A. anophagefferens	225
Auano_22021	A. anophagefferens	335
Auano_22029	A. anophagefferens	366
Auano_22034	A. anophagefferens	837
Auano_22037	A. anophagefferens	372
Auano_22040	A. anophagefferens	69
Auano_22043	A. anophagefferens	560
Auano_22046	A. anophagefferens	183
Auano_22047	A. anophagefferens	340
Auano_22049	A. anophagefferens	1026
Auano_22056	A. anophagefferens	417
Auano_22058	A. anophagefferens	175
Auano_22059	A. anophagefferens	183
Auano_22062	A. anophagefferens	102
Auano_22066	A. anophagefferens	151
Auano_22067	A. anophagefferens	324
Auano_22068	A. anophagefferens	116
Auano_22069	A. anophagefferens	118
Auano_22083	A. anophagefferens	670
Auano_22094	A. anophagefferens	67
Auano_22105	A. anophagefferens	155
Auano_22111	A. anophagefferens	209
Auano_22116	A. anophagefferens	324
Auano_22120	A. anophagefferens	233
Auano_22129	A. anophagefferens	330
Auano_2213	A. anophagefferens	466
Auano_22136	A. anophagefferens	226
Auano_22165	A. anophagefferens	98
Auano_22169	A. anophagefferens	494
Auano_22177	A. anophagefferens	1117
Auano_22180	A. anophagefferens	530
Auano_22182	A. anophagefferens	210
Auano_22183	A. anophagefferens	165
Auano_22188	A. anophagefferens	105
Auano_22189	A. anophagefferens	492
Auano_22191	A. anophagefferens	271
Auano_22193	A. anophagefferens	127
Auano_22203	A. anophagefferens	241
Auano_22206	A. anophagefferens	361
Auano_22241	A. anophagefferens	95
Auano_22249	A. anophagefferens	374
Auano_22252	A. anophagefferens	400
Auano_22258	A. anophagefferens	147
Auano_22269	A. anophagefferens	363
Auano_2228	A. anophagefferens	259
Auano_22280	A. anophagefferens	643
Auano_22290	A. anophagefferens	172
Auano_22298	A. anophagefferens	201
Auano_22299	A. anophagefferens	320
Auano_22311	A. anophagefferens	340
Auano_22327	A. anophagefferens	320
Auano_22328	A. anophagefferens	353
Auano_22331	A. anophagefferens	1228
Auano_22332	A. anophagefferens	178
Auano_22340	A. anophagefferens	289
Auano_22348	A. anophagefferens	186
Auano_22351	A. anophagefferens	148
Auano_22353	A. anophagefferens	108
Auano_22354	A. anophagefferens	435
Auano_22356	A. anophagefferens	215
Auano_22357	A. anophagefferens	293
Auano_22358	A. anophagefferens	212
Auano_22362	A. anophagefferens	236
Auano_22374	A. anophagefferens	297
Auano_22375	A. anophagefferens	168
Auano_22386	A. anophagefferens	157
Auano_22416	A. anophagefferens	288
Auano_22417	A. anophagefferens	206
Auano_22426	A. anophagefferens	243
Auano_22441	A. anophagefferens	280
Auano_2245	A. anophagefferens	425
Auano_22474	A. anophagefferens	293
Auano_22479	A. anophagefferens	211
Auano_22487	A. anophagefferens	117
Auano_22488	A. anophagefferens	326
Auano_22498	A. anophagefferens	378
Auano_22501	A. anophagefferens	366
Auano_22507	A. anophagefferens	76
Auano_22512	A. anophagefferens	1294
Auano_22513	A. anophagefferens	826
Auano_22516	A. anophagefferens	100
Auano_22518	A. anophagefferens	116
Auano_22521	A. anophagefferens	719
Auano_22539	A. anophagefferens	757
Auano_22544	A. anophagefferens	338
Auano_22552	A. anophagefferens	161
Auano_22559	A. anophagefferens	208
Auano_22562	A. anophagefferens	267
Auano_22563	A. anophagefferens	124
Auano_22564	A. anophagefferens	3949
Auano_22572	A. anophagefferens	517
Auano_22578	A. anophagefferens	481
Auano_22605	A. anophagefferens	155
Auano_22613	A. anophagefferens	932
Auano_22615	A. anophagefferens	357
Auano_22616	A. anophagefferens	435
Auano_2262	A. anophagefferens	432
Auano_22626	A. anophagefferens	154
Auano_22631	A. anophagefferens	350
Auano_22633	A. anophagefferens	356
Auano_22645	A. anophagefferens	288
Auano_22652	A. anophagefferens	89
Auano_22657	A. anophagefferens	114
Auano_22659	A. anophagefferens	133
Auano_2266	A. anophagefferens	394
Auano_22691	A. anophagefferens	151
Auano_2270	A. anophagefferens	411
Auano_22705	A. anophagefferens	649
Auano_22710	A. anophagefferens	234
Auano_22720	A. anophagefferens	695
Auano_22728	A. anophagefferens	430
Auano_22734	A. anophagefferens	88
Auano_22749	A. anophagefferens	459
Auano_22759	A. anophagefferens	203
Auano_22764	A. anophagefferens	104
Auano_22773	A. anophagefferens	276
Auano_22796	A. anophagefferens	304
Auano_22798	A. anophagefferens	327
Auano_2280	A. anophagefferens	469
Auano_22805	A. anophagefferens	955
Auano_22806	A. anophagefferens	656
Auano_22815	A. anophagefferens	367
Auano_22824	A. anophagefferens	303
Auano_22846	A. anophagefferens	436
Auano_22848	A. anophagefferens	113
Auano_22852	A. anophagefferens	298
Auano_22865	A. anophagefferens	147
Auano_22870	A. anophagefferens	262
Auano_22875	A. anophagefferens	223
Auano_22889	A. anophagefferens	258
Auano_22914	A. anophagefferens	451
Auano_22926	A. anophagefferens	101
Auano_22930	A. anophagefferens	644
Auano_22932	A. anophagefferens	534
Auano_22946	A. anophagefferens	112
Auano_22949	A. anophagefferens	98
Auano_2295	A. anophagefferens	454
Auano_22951	A. anophagefferens	150
Auano_22961	A. anophagefferens	134
Auano_22962	A. anophagefferens	416
Auano_22965	A. anophagefferens	435
Auano_22969	A. anophagefferens	59
Auano_22979	A. anophagefferens	311
Auano_2298	A. anophagefferens	317
Auano_22987	A. anophagefferens	363
Auano_22988	A. anophagefferens	628
Auano_22992	A. anophagefferens	470
Auano_2300	A. anophagefferens	378
Auano_23002	A. anophagefferens	351
Auano_23003	A. anophagefferens	662
Auano_23013	A. anophagefferens	278
Auano_23014	A. anophagefferens	686
Auano_23026	A. anophagefferens	253
Auano_23034	A. anophagefferens	388
Auano_23035	A. anophagefferens	475
Auano_23037	A. anophagefferens	1057
Auano_23039	A. anophagefferens	452
Auano_23050	A. anophagefferens	164
Auano_23053	A. anophagefferens	352
Auano_23056	A. anophagefferens	270
Auano_23064	A. anophagefferens	337
Auano_2307	A. anophagefferens	456
Auano_23074	A. anophagefferens	235
Auano_23083	A. anophagefferens	464
Auano_23087	A. anophagefferens	187
Auano_23090	A. anophagefferens	249
Auano_23096	A. anophagefferens	171
Auano_231	A. anophagefferens	886
Auano_23104	A. anophagefferens	827
Auano_23105	A. anophagefferens	326
Auano_2311	A. anophagefferens	312
Auano_23116	A. anophagefferens	292
Auano_23121	A. anophagefferens	386
Auano_23137	A. anophagefferens	402
Auano_2314	A. anophagefferens	419
Auano_23143	A. anophagefferens	337
Auano_23158	A. anophagefferens	432
Auano_23177	A. anophagefferens	509
Auano_23206	A. anophagefferens	342
Auano_23211	A. anophagefferens	332
Auano_23222	A. anophagefferens	565
Auano_2324	A. anophagefferens	369
Auano_23241	A. anophagefferens	338
Auano_23252	A. anophagefferens	567
Auano_23254	A. anophagefferens	425
Auano_23258	A. anophagefferens	449
Auano_23262	A. anophagefferens	475
Auano_23269	A. anophagefferens	81
Auano_23275	A. anophagefferens	415
Auano_23276	A. anophagefferens	868
Auano_23282	A. anophagefferens	173
Auano_23294	A. anophagefferens	440
Auano_2330	A. anophagefferens	354
Auano_23303	A. anophagefferens	161
Auano_23304	A. anophagefferens	374
Auano_23305	A. anophagefferens	147
Auano_23309	A. anophagefferens	234
Auano_23319	A. anophagefferens	335
Auano_23338	A. anophagefferens	82
Auano_23341	A. anophagefferens	616
Auano_23344	A. anophagefferens	307
Auano_23345	A. anophagefferens	144
Auano_23346	A. anophagefferens	396
Auano_23356	A. anophagefferens	342
Auano_23360	A. anophagefferens	195
Auano_23365	A. anophagefferens	397
Auano_23373	A. anophagefferens	206
Auano_23375	A. anophagefferens	685
Auano_23381	A. anophagefferens	245
Auano_2339	A. anophagefferens	298
Auano_23390	A. anophagefferens	309
Auano_23403	A. anophagefferens	203
Auano_23404	A. anophagefferens	292
Auano_23434	A. anophagefferens	217
Auano_23438	A. anophagefferens	86
Auano_23445	A. anophagefferens	94
Auano_23449	A. anophagefferens	229
Auano_23458	A. anophagefferens	290
Auano_23464	A. anophagefferens	327
Auano_23472	A. anophagefferens	139
Auano_23476	A. anophagefferens	262
Auano_23507	A. anophagefferens	356
Auano_23508	A. anophagefferens	386
Auano_23509	A. anophagefferens	107
Auano_23512	A. anophagefferens	296
Auano_23515	A. anophagefferens	304
Auano_23523	A. anophagefferens	468
Auano_23531	A. anophagefferens	299
Auano_23536	A. anophagefferens	486
Auano_23554	A. anophagefferens	1205
Auano_23563	A. anophagefferens	138
Auano_23570	A. anophagefferens	258
Auano_23571	A. anophagefferens	545
Auano_23580	A. anophagefferens	252
Auano_23587	A. anophagefferens	555
Auano_2359	A. anophagefferens	367
Auano_23593	A. anophagefferens	482
Auano_2360	A. anophagefferens	340
Auano_23601	A. anophagefferens	402
Auano_23610	A. anophagefferens	107
Auano_23618	A. anophagefferens	481
Auano_23619	A. anophagefferens	1212
Auano_23622	A. anophagefferens	392
Auano_23630	A. anophagefferens	271
Auano_23649	A. anophagefferens	279
Auano_23653	A. anophagefferens	619
Auano_23667	A. anophagefferens	607
Auano_23670	A. anophagefferens	266
Auano_23682	A. anophagefferens	405
Auano_23690	A. anophagefferens	220
Auano_23692	A. anophagefferens	122
Auano_23702	A. anophagefferens	322
Auano_2371	A. anophagefferens	353
Auano_23712	A. anophagefferens	242
Auano_23716	A. anophagefferens	78
Auano_23725	A. anophagefferens	89
Auano_2373	A. anophagefferens	394
Auano_23737	A. anophagefferens	181
Auano_23748	A. anophagefferens	215
Auano_23750	A. anophagefferens	240
Auano_23760	A. anophagefferens	335
Auano_23763	A. anophagefferens	288
Auano_23768	A. anophagefferens	217
Auano_23772	A. anophagefferens	210
Auano_23780	A. anophagefferens	642
Auano_23783	A. anophagefferens	276
Auano_23786	A. anophagefferens	248
Auano_23787	A. anophagefferens	252
Auano_2379	A. anophagefferens	350
Auano_23795	A. anophagefferens	498
Auano_23808	A. anophagefferens	369
Auano_23822	A. anophagefferens	127
Auano_23825	A. anophagefferens	156
Auano_23826	A. anophagefferens	281
Auano_23831	A. anophagefferens	472
Auano_23843	A. anophagefferens	343
Auano_23845	A. anophagefferens	245
Auano_23847	A. anophagefferens	83
Auano_23855	A. anophagefferens	237
Auano_23860	A. anophagefferens	241
Auano_23874	A. anophagefferens	252
Auano_23882	A. anophagefferens	281
Auano_23897	A. anophagefferens	323
Auano_23899	A. anophagefferens	274
Auano_23900	A. anophagefferens	143
Auano_23904	A. anophagefferens	266
Auano_23914	A. anophagefferens	151
Auano_23917	A. anophagefferens	280
Auano_23922	A. anophagefferens	272
Auano_23934	A. anophagefferens	369
Auano_23936	A. anophagefferens	201
Auano_23943	A. anophagefferens	320
Auano_23946	A. anophagefferens	127
Auano_23948	A. anophagefferens	487
Auano_23949	A. anophagefferens	241
Auano_23951	A. anophagefferens	386
Auano_23960	A. anophagefferens	247
Auano_23965	A. anophagefferens	259
Auano_23968	A. anophagefferens	821
Auano_23976	A. anophagefferens	353
Auano_23994	A. anophagefferens	167
Auano_24007	A. anophagefferens	301
Auano_24010	A. anophagefferens	172
Auano_24012	A. anophagefferens	585
Auano_24013	A. anophagefferens	225
Auano_24016	A. anophagefferens	221
Auano_24022	A. anophagefferens	241
Auano_24035	A. anophagefferens	129
Auano_24042	A. anophagefferens	411
Auano_24050	A. anophagefferens	705
Auano_24053	A. anophagefferens	292
Auano_24056	A. anophagefferens	126
Auano_24064	A. anophagefferens	608
Auano_24073	A. anophagefferens	289
Auano_24084	A. anophagefferens	282
Auano_24092	A. anophagefferens	486
Auano_24094	A. anophagefferens	158
Auano_24113	A. anophagefferens	243
Auano_24119	A. anophagefferens	154
Auano_24120	A. anophagefferens	389
Auano_24123	A. anophagefferens	762
Auano_24129	A. anophagefferens	336
Auano_2413	A. anophagefferens	263
Auano_24131	A. anophagefferens	152
Auano_24138	A. anophagefferens	230
Auano_24142	A. anophagefferens	402
Auano_24144	A. anophagefferens	179
Auano_24147	A. anophagefferens	393
Auano_24154	A. anophagefferens	186
Auano_2416	A. anophagefferens	435
Auano_24160	A. anophagefferens	272
Auano_24163	A. anophagefferens	113
Auano_24165	A. anophagefferens	207
Auano_24172	A. anophagefferens	306
Auano_24176	A. anophagefferens	484
Auano_24178	A. anophagefferens	201
Auano_24188	A. anophagefferens	469
Auano_24196	A. anophagefferens	448
Auano_24204	A. anophagefferens	130
Auano_24227	A. anophagefferens	733
Auano_24239	A. anophagefferens	265
Auano_24242	A. anophagefferens	973
Auano_24245	A. anophagefferens	128
Auano_24247	A. anophagefferens	244
Auano_24262	A. anophagefferens	173
Auano_24264	A. anophagefferens	261
Auano_24297	A. anophagefferens	128
Auano_24301	A. anophagefferens	391
Auano_24304	A. anophagefferens	419
Auano_24305	A. anophagefferens	278
Auano_24309	A. anophagefferens	267
Auano_24312	A. anophagefferens	156
Auano_24316	A. anophagefferens	217
Auano_24327	A. anophagefferens	642
Auano_24350	A. anophagefferens	323
Auano_24359	A. anophagefferens	509
Auano_24362	A. anophagefferens	382
Auano_24370	A. anophagefferens	147
Auano_24373	A. anophagefferens	543
Auano_2438	A. anophagefferens	295
Auano_24389	A. anophagefferens	220
Auano_24395	A. anophagefferens	97
Auano_24398	A. anophagefferens	280
Auano_24403	A. anophagefferens	438
Auano_24404	A. anophagefferens	360
Auano_24425	A. anophagefferens	266
Auano_2443	A. anophagefferens	371
Auano_24430	A. anophagefferens	423
Auano_24431	A. anophagefferens	130
Auano_24433	A. anophagefferens	407
Auano_24439	A. anophagefferens	604
Auano_24442	A. anophagefferens	782
Auano_24448	A. anophagefferens	132
Auano_24462	A. anophagefferens	196
Auano_24463	A. anophagefferens	611
Auano_24467	A. anophagefferens	412
Auano_2447	A. anophagefferens	230
Auano_24476	A. anophagefferens	218
Auano_24506	A. anophagefferens	330
Auano_24517	A. anophagefferens	357
Auano_24518	A. anophagefferens	593
Auano_24520	A. anophagefferens	265
Auano_24528	A. anophagefferens	883
Auano_24553	A. anophagefferens	264
Auano_24555	A. anophagefferens	314
Auano_2456	A. anophagefferens	303
Auano_24561	A. anophagefferens	349
Auano_24572	A. anophagefferens	378
Auano_24579	A. anophagefferens	386
Auano_24586	A. anophagefferens	489
Auano_24590	A. anophagefferens	393
Auano_24591	A. anophagefferens	449
Auano_24596	A. anophagefferens	700
Auano_24616	A. anophagefferens	766
[truncated: 237,748 more rows]
