# Supplementary material for: In Silico Analysis of Correlations between Protein Disorder and Post-Translational Modifications in Algae
Source: Int J Mol Sci. 2015 Aug 20;16(8):19812–35. doi: 10.3390/ijms160819812 (PMC4581327; doi:10.3390/ijms160819812)
Supplement: Supplementary file 1 [file ijms-16-19812-s001.zip › Supplementary_data/transmembrane.tab]

id	tm_cnt	tm_cnt/400aa	tm_region
Auano_10068	0	0.00
Auano_10071	0	0.00
Auano_10074	0	0.00
Auano_1009	5	3.34	15-37,57-79,160-182,251-273,283-305
Auano_10095	0	0.00
Auano_10097	0	0.00
Auano_1015	0	0.00
Auano_10168	7	3.49	35-57,215-237,247-269,614-636,665-687,736-755,765-787
Auano_10173	0	0.00
Auano_10190	0	0.00
Auano_10203	12	6.61	7-29,44-66,101-123,154-173,186-208,329-346,367-389,404-426,452-486,589-611,672-689,699-721
Auano_10207	0	0.00
Auano_10212	0	0.00
Auano_10217	6	3.07	215-237,250-269,279-296,309-331,390-412,419-438
Auano_10223	0	0.00
Auano_10230	0	0.00
Auano_10241	6	3.50	162-184,189-211,223-241,263-282,632-654,664-681
Auano_10270	0	0.00
Auano_10272	0	0.00
Auano_10275	0	0.00
Auano_10276	0	0.00
Auano_10278	0	0.00
Auano_10293	0	0.00
Auano_103	7	2.47	67-89,94-116,557-576,616-638,703-725,806-828,838-860
Auano_10322	0	0.00
Auano_10333	0	0.00
Auano_10344	0	0.00
Auano_10354	0	0.00
Auano_10368	0	0.00
Auano_10378	0	0.00
Auano_10388	0	0.00
Auano_10394	0	0.00
Auano_1041	0	0.00
Auano_10430	0	0.00
Auano_10437	0	0.00
Auano_10442	0	0.00
Auano_10453	0	0.00
Auano_10462	0	0.00
Auano_10482	0	0.00
Auano_1051	0	0.00
Auano_10512	0	0.00
Auano_10513	0	0.00
Auano_10515	0	0.00
Auano_10532	7	5.49	7-26,41-63,83-105,165-187,210-229,254-276,403-425
Auano_10538	0	0.00
Auano_10543	0	0.00
Auano_10551	6	4.86	22-44,65-87,145-167,180-202,226-248,387-409
Auano_10554	0	0.00
Auano_10572	0	0.00
Auano_10595	0	0.00
Auano_10606	0	0.00
Auano_10610	0	0.00
Auano_10628	0	0.00
Auano_10632	0	0.00
Auano_1068	1	0.83	73-92
Auano_10680	0	0.00
Auano_10683	0	0.00
Auano_10699	0	0.00
Auano_10705	0	0.00
Auano_10706	0	0.00
Auano_10709	0	0.00
Auano_10716	0	0.00
Auano_10731	0	0.00
Auano_10764	0	0.00
Auano_10784	0	0.00
Auano_10808	0	0.00
Auano_10813	9	7.35	20-42,107-129,170-192,261-283,311-330,350-372,376-398,400-422,432-454
Auano_10815	0	0.00
Auano_10851	0	0.00
Auano_10854	0	0.00
Auano_10873	0	0.00
Auano_10874	0	0.00
Auano_10881	0	0.00
Auano_10893	0	0.00
Auano_10912	0	0.00
Auano_10939	0	0.00
Auano_10951	0	0.00
Auano_10953	0	0.00
Auano_10968	0	0.00
Auano_10990	11	10.43	10-32,39-61,93-115,122-144,164-186,207-224,239-261,274-291,296-318,325-344,371-393
Auano_11000	11	11.22	4-23,36-58,96-118,123-145,169-191,211-230,240-262,269-291,295-317,330-352,367-389
Auano_11009	0	0.00
Auano_11045	0	0.00
Auano_11050	0	0.00
Auano_11057	0	0.00
Auano_11098	0	0.00
Auano_11133	0	0.00
Auano_11136	2	1.77	10-32,163-185
Auano_11143	0	0.00
Auano_11148	0	0.00
Auano_11154	3	2.77	261-283,314-336,354-376
Auano_1116	0	0.00
Auano_11168	0	0.00
Auano_11187	0	0.00
Auano_11195	0	0.00
Auano_11203	0	0.00
Auano_11223	0	0.00
Auano_11234	0	0.00
Auano_1127	2	1.75	68-90,103-125
Auano_11273	0	0.00
Auano_1128	0	0.00
Auano_1129	0	0.00
Auano_11299	0	0.00
Auano_11312	3	3.04	7-29,44-66,78-100
Auano_11333	0	0.00
Auano_1134	0	0.00
Auano_11348	0	0.00
Auano_11358	0	0.00
Auano_11362	0	0.00
Auano_1138	0	0.00
Auano_11394	0	0.00
Auano_11396	0	0.00
Auano_1140	0	0.00
Auano_11416	0	0.00
Auano_11422	0	0.00
Auano_11435	0	0.00
Auano_11443	0	0.00
Auano_1146	0	0.00
Auano_11462	0	0.00
Auano_1147	3	2.57	4-22,155-177,245-267
Auano_11470	0	0.00
Auano_11471	0	0.00
Auano_11473	0	0.00
Auano_11479	0	0.00
Auano_11485	0	0.00
Auano_11487	0	0.00
Auano_11520	0	0.00
Auano_11529	0	0.00
Auano_11535	0	0.00
Auano_11569	0	0.00
Auano_1158	10	8.28	20-37,47-66,71-93,103-125,132-154,169-191,198-220,253-272,293-315,442-464
Auano_11603	3	5.48	4-26,69-91,183-205
Auano_11604	0	0.00
Auano_11607	0	0.00
Auano_11609	0	0.00
Auano_11611	0	0.00
Auano_11634	0	0.00
Auano_11640	0	0.00
Auano_1165	5	4.12	295-317,329-351,377-399,412-434,444-466
Auano_11655	0	0.00
Auano_11702	0	0.00
Auano_11710	0	0.00
Auano_11722	0	0.00
Auano_11729	0	0.00
Auano_11749	0	0.00
Auano_1175	0	0.00
Auano_11755	0	0.00
Auano_11763	0	0.00
Auano_11765	0	0.00
Auano_11767	0	0.00
Auano_11777	0	0.00
Auano_11784	0	0.00
Auano_11794	0	0.00
Auano_11801	0	0.00
Auano_11816	0	0.00
Auano_11820	1	1.12	161-183
Auano_11829	0	0.00
Auano_11830	0	0.00
Auano_1185	0	0.00
Auano_11850	0	0.00
Auano_11851	0	0.00
Auano_11858	0	0.00
Auano_11871	0	0.00
Auano_11873	5	5.00	15-32,120-137,216-238,251-273,278-295
Auano_11887	0	0.00
Auano_11890	0	0.00
Auano_11896	0	0.00
Auano_11897	0	0.00
Auano_119	9	2.88	69-91,111-133,191-213,217-239,296-318,328-350,705-727,747-764,926-948
Auano_11902	0	0.00
Auano_11903	0	0.00
Auano_11909	0	0.00
Auano_1191	0	0.00
Auano_11912	0	0.00
Auano_11914	0	0.00
Auano_11917	0	0.00
Auano_1193	0	0.00
Auano_11961	0	0.00
Auano_11962	0	0.00
Auano_11968	0	0.00
Auano_11971	0	0.00
Auano_11973	0	0.00
Auano_11974	0	0.00
Auano_11978	0	0.00
Auano_11979	0	0.00
Auano_11983	0	0.00
Auano_11991	0	0.00
Auano_12010	0	0.00
Auano_12024	2	2.51	3-25,97-119
Auano_1204	0	0.00
Auano_12050	0	0.00
Auano_12054	0	0.00
Auano_12055	0	0.00
Auano_12057	0	0.00
Auano_12062	0	0.00
Auano_1208	0	0.00
Auano_12099	0	0.00
Auano_12100	0	0.00
Auano_12112	9	9.81	5-27,42-61,82-104,109-131,138-160,165-187,249-271,281-303,324-346
Auano_12123	0	0.00
Auano_12131	2	2.69	240-262,277-296
Auano_12141	0	0.00
Auano_12147	0	0.00
Auano_12150	0	0.00
Auano_12165	0	0.00
Auano_12176	0	0.00
Auano_1219	0	0.00
Auano_12227	3	4.40	22-44,65-87,164-186
Auano_12238	0	0.00
Auano_12241	0	0.00
Auano_12244	0	0.00
Auano_12246	0	0.00
Auano_12250	0	0.00
Auano_12251	0	0.00
Auano_12252	7	10.89	5-27,34-53,68-85,119-141,156-178,199-216,231-253
Auano_12262	0	0.00
Auano_12283	0	0.00
Auano_12320	0	0.00
Auano_12328	0	0.00
Auano_12336	0	0.00
Auano_12344	0	0.00
Auano_12350	0	0.00
Auano_12353	0	0.00
Auano_12362	0	0.00
Auano_12363	0	0.00
Auano_12382	0	0.00
Auano_12385	0	0.00
Auano_12403	0	0.00
Auano_12409	0	0.00
Auano_12414	0	0.00
Auano_12429	0	0.00
Auano_1243	0	0.00
Auano_12439	0	0.00
Auano_12440	0	0.00
Auano_12447	0	0.00
Auano_1245	5	3.98	321-338,345-367,395-417,422-444,454-476
Auano_12470	0	0.00
Auano_12473	0	0.00
Auano_12476	0	0.00
Auano_12482	1	1.75	206-228
Auano_12494	0	0.00
Auano_12499	0	0.00
Auano_12504	7	9.43	30-52,72-94,114-133,140-162,177-199,220-242,274-296
Auano_12514	0	0.00
Auano_12519	6	8.03	30-49,62-79,89-111,116-135,145-167,188-210
Auano_12526	0	0.00
Auano_12528	0	0.00
Auano_12530	0	0.00
Auano_12533	0	0.00
Auano_1254	0	0.00
Auano_12548	0	0.00
Auano_12561	0	0.00
Auano_12568	0	0.00
Auano_12569	0	0.00
Auano_12570	0	0.00
Auano_12574	0	0.00
Auano_12582	5	7.55	37-59,124-146,159-181,201-223,244-263
Auano_12585	0	0.00
Auano_12587	0	0.00
Auano_12599	0	0.00
Auano_1261	0	0.00
Auano_12619	0	0.00
Auano_12623	5	6.08	5-22,35-57,67-86,177-199,259-281
Auano_12634	0	0.00
Auano_12637	0	0.00
Auano_12663	0	0.00
Auano_12664	0	0.00
Auano_12693	0	0.00
Auano_12696	0	0.00
Auano_12712	0	0.00
Auano_12714	0	0.00
Auano_12738	0	0.00
Auano_12783	0	0.00
Auano_12795	0	0.00
Auano_12800	0	0.00
Auano_12803	0	0.00
Auano_12804	0	0.00
Auano_12817	0	0.00
Auano_12818	0	0.00
Auano_12834	0	0.00
Auano_12844	0	0.00
Auano_12856	0	0.00
Auano_1287	0	0.00
Auano_12877	0	0.00
Auano_12902	0	0.00
Auano_12910	0	0.00
Auano_12914	0	0.00
Auano_12916	0	0.00
Auano_1293	0	0.00
Auano_12944	0	0.00
Auano_12951	3	4.30	20-42,55-73,88-110
Auano_12956	0	0.00
Auano_12957	0	0.00
Auano_1296	0	0.00
Auano_12964	0	0.00
Auano_12967	1	1.29	20-42
Auano_12971	0	0.00
Auano_12972	0	0.00
Auano_12975	0	0.00
Auano_12986	0	0.00
Auano_12990	0	0.00
Auano_13007	0	0.00
Auano_13024	0	0.00
Auano_13028	0	0.00
Auano_13029	0	0.00
Auano_13083	0	0.00
Auano_1309	0	0.00
Auano_13102	0	0.00
Auano_13109	0	0.00
Auano_13121	0	0.00
Auano_13138	0	0.00
Auano_13143	0	0.00
Auano_13148	0	0.00
Auano_13162	0	0.00
Auano_13166	0	0.00
Auano_13173	2	2.51	138-160,167-189
Auano_13174	0	0.00
Auano_13176	0	0.00
Auano_13177	0	0.00
Auano_13178	0	0.00
Auano_13179	0	0.00
Auano_1318	0	0.00
Auano_13185	0	0.00
Auano_13189	6	7.92	25-47,67-89,110-132,152-171,248-265,280-302
Auano_13204	0	0.00
Auano_13218	0	0.00
Auano_13221	0	0.00
Auano_13224	0	0.00
Auano_13232	0	0.00
Auano_13243	0	0.00
Auano_13246	0	0.00
Auano_13257	0	0.00
Auano_13259	0	0.00
Auano_1326	0	0.00
Auano_13263	0	0.00
Auano_13267	0	0.00
Auano_1327	0	0.00
Auano_13271	0	0.00
Auano_13281	0	0.00
Auano_13292	0	0.00
Auano_13301	0	0.00
Auano_13311	0	0.00
Auano_13322	0	0.00
Auano_13348	0	0.00
Auano_13365	0	0.00
Auano_13369	0	0.00
Auano_13379	0	0.00
Auano_13380	0	0.00
Auano_13383	0	0.00
Auano_13413	0	0.00
Auano_13416	0	0.00
Auano_13422	0	0.00
Auano_13431	0	0.00
Auano_13433	0	0.00
Auano_13438	4	6.08	13-35,55-77,131-153,168-190
Auano_13446	0	0.00
Auano_13451	0	0.00
Auano_13453	1	2.29	99-121
Auano_1346	9	8.91	36-53,74-96,116-138,143-165,175-197,236-253,268-290,326-348,363-385
Auano_13462	0	0.00
Auano_13477	0	0.00
Auano_13488	0	0.00
Auano_13493	6	10.81	29-51,79-101,108-126,131-153,160-182,197-216
Auano_13498	0	0.00
Auano_1350	0	0.00
Auano_13505	0	0.00
Auano_13518	0	0.00
Auano_13525	0	0.00
Auano_1353	0	0.00
Auano_13553	0	0.00
Auano_13554	0	0.00
Auano_13576	0	0.00
Auano_13578	0	0.00
Auano_13581	0	0.00
Auano_13582	0	0.00
Auano_13593	0	0.00
Auano_13597	0	0.00
Auano_13600	0	0.00
Auano_13608	0	0.00
Auano_13618	0	0.00
Auano_13619	0	0.00
Auano_13620	0	0.00
Auano_13624	0	0.00
Auano_13628	0	0.00
Auano_13629	0	0.00
Auano_13633	0	0.00
Auano_13634	0	0.00
Auano_13640	0	0.00
Auano_13646	0	0.00
Auano_13668	0	0.00
Auano_13671	0	0.00
Auano_13675	0	0.00
Auano_13690	0	0.00
Auano_13698	0	0.00
Auano_13701	0	0.00
Auano_13713	0	0.00
Auano_13714	0	0.00
Auano_13753	0	0.00
Auano_13754	0	0.00
Auano_13761	0	0.00
Auano_13764	0	0.00
Auano_13765	0	0.00
Auano_13767	0	0.00
Auano_13789	0	0.00
Auano_13803	0	0.00
Auano_13838	0	0.00
Auano_13844	0	0.00
Auano_13851	0	0.00
Auano_13853	0	0.00
Auano_13865	0	0.00
Auano_1387	0	0.00
Auano_13917	0	0.00
Auano_13918	0	0.00
Auano_13930	0	0.00
Auano_13936	3	5.11	35-57,175-197,212-234
Auano_13949	4	6.96	37-59,71-93,108-130,151-173
Auano_13960	0	0.00
Auano_13964	0	0.00
Auano_13971	0	0.00
Auano_13972	0	0.00
Auano_13973	0	0.00
Auano_13974	0	0.00
Auano_13977	0	0.00
Auano_13990	6	9.76	2-19,57-74,86-108,123-145,186-208,223-245
Auano_13994	0	0.00
Auano_14005	0	0.00
Auano_14007	0	0.00
Auano_14012	0	0.00
Auano_14019	5	12.66	4-23,30-52,81-100,107-126,136-155
Auano_14021	0	0.00
Auano_14032	0	0.00
Auano_14036	0	0.00
Auano_14060	0	0.00
Auano_14064	0	0.00
Auano_14079	0	0.00
Auano_14095	0	0.00
Auano_14101	0	0.00
Auano_14106	0	0.00
Auano_14117	0	0.00
Auano_14124	0	0.00
Auano_14125	0	0.00
Auano_14127	0	0.00
Auano_14129	0	0.00
Auano_14133	1	2.14	80-102
Auano_14137	0	0.00
Auano_14145	4	9.20	62-84,96-118,122-144,156-173
Auano_14167	0	0.00
Auano_14185	0	0.00
Auano_14200	0	0.00
Auano_14206	0	0.00
Auano_14207	0	0.00
Auano_14209	0	0.00
Auano_14212	0	0.00
Auano_14226	0	0.00
Auano_14230	0	0.00
Auano_14236	0	0.00
Auano_1424	9	7.23	2-24,57-79,91-113,128-150,327-349,353-375,396-418,433-455,475-497
Auano_14255	0	0.00
Auano_14265	0	0.00
Auano_14273	0	0.00
Auano_14278	7	11.16	7-29,39-61,66-85,105-127,140-162,172-194,199-221
Auano_14287	0	0.00
Auano_14303	0	0.00
Auano_1432	0	0.00
Auano_14339	0	0.00
Auano_14345	0	0.00
Auano_14350	0	0.00
Auano_14357	0	0.00
Auano_14358	0	0.00
Auano_14373	1	2.40	20-37
Auano_14382	0	0.00
Auano_14383	0	0.00
Auano_14390	0	0.00
Auano_14392	0	0.00
Auano_14396	0	0.00
Auano_14403	0	0.00
Auano_14407	0	0.00
Auano_14410	0	0.00
Auano_14433	0	0.00
Auano_14444	0	0.00
Auano_14446	0	0.00
Auano_14447	0	0.00
Auano_14460	0	0.00
Auano_14468	0	0.00
Auano_14487	0	0.00
Auano_14491	0	0.00
Auano_14493	0	0.00
Auano_14498	0	0.00
Auano_14519	0	0.00
Auano_14540	0	0.00
Auano_14553	0	0.00
Auano_14567	0	0.00
Auano_14569	0	0.00
Auano_14575	0	0.00
Auano_14576	0	0.00
Auano_14586	0	0.00
Auano_14587	1	2.88	54-76
Auano_14595	0	0.00
Auano_14597	1	2.47	58-80
Auano_14630	0	0.00
Auano_14638	0	0.00
Auano_14641	0	0.00
Auano_14644	0	0.00
Auano_14645	0	0.00
Auano_14652	0	0.00
Auano_14663	0	0.00
Auano_14671	0	0.00
Auano_14673	0	0.00
Auano_14688	0	0.00
Auano_14702	0	0.00
Auano_14720	0	0.00
Auano_14730	0	0.00
Auano_14741	0	0.00
Auano_14747	0	0.00
Auano_14748	0	0.00
Auano_14749	0	0.00
Auano_14750	0	0.00
Auano_14766	0	0.00
Auano_14776	0	0.00
Auano_14787	0	0.00
Auano_1481	0	0.00
Auano_1482	0	0.00
Auano_14836	0	0.00
Auano_14858	0	0.00
Auano_14862	0	0.00
Auano_14864	0	0.00
Auano_14865	0	0.00
Auano_14886	0	0.00
Auano_14888	0	0.00
Auano_14899	0	0.00
Auano_14925	0	0.00
Auano_14928	0	0.00
Auano_1493	0	0.00
Auano_14936	0	0.00
Auano_14945	7	12.90	7-24,34-56,65-87,97-119,131-148,163-180,193-215
Auano_14950	0	0.00
Auano_14958	0	0.00
Auano_14993	0	0.00
Auano_14994	1	1.75	12-34
Auano_14995	0	0.00
Auano_15004	0	0.00
Auano_15008	0	0.00
Auano_15016	0	0.00
Auano_15032	0	0.00
Auano_15034	0	0.00
Auano_15035	0	0.00
Auano_15038	0	0.00
Auano_1504	0	0.00
Auano_15050	0	0.00
Auano_15075	0	0.00
Auano_15079	0	0.00
Auano_1508	10	8.15	27-49,54-73,78-97,107-129,138-160,170-192,205-227,260-279,300-322,449-471
Auano_15080	0	0.00
Auano_15084	0	0.00
Auano_15088	0	0.00
Auano_15089	0	0.00
Auano_15090	0	0.00
Auano_15092	0	0.00
Auano_15095	0	0.00
Auano_15101	0	0.00
Auano_15117	0	0.00
Auano_15150	0	0.00
Auano_15156	0	0.00
Auano_15166	0	0.00
Auano_15168	0	0.00
Auano_15177	0	0.00
Auano_1519	0	0.00
Auano_15190	1	2.68	121-143
Auano_15199	0	0.00
Auano_15226	0	0.00
Auano_15232	0	0.00
Auano_15234	0	0.00
Auano_15235	0	0.00
Auano_15243	0	0.00
Auano_15245	0	0.00
Auano_15258	0	0.00
Auano_1526	0	0.00
Auano_15260	0	0.00
Auano_15275	0	0.00
Auano_15277	0	0.00
Auano_15293	0	0.00
Auano_15296	0	0.00
Auano_15300	0	0.00
Auano_15332	4	10.67	7-29,39-61,93-115,119-141
Auano_15336	0	0.00
Auano_15342	0	0.00
Auano_1535	0	0.00
Auano_15356	0	0.00
Auano_15361	0	0.00
Auano_15371	0	0.00
Auano_15378	0	0.00
Auano_15386	0	0.00
Auano_15388	0	0.00
Auano_15393	4	11.35	5-22,32-54,67-89,99-121
Auano_15418	0	0.00
Auano_15423	0	0.00
Auano_15424	0	0.00
Auano_15426	0	0.00
Auano_15432	0	0.00
Auano_15434	0	0.00
Auano_15450	0	0.00
Auano_15452	0	0.00
Auano_15453	6	14.04	2-19,29-51,56-75,85-107,114-133,148-170
Auano_15454	0	0.00
Auano_15476	0	0.00
Auano_15499	0	0.00
Auano_15503	6	10.08	23-45,65-87,100-122,142-164,176-198,213-235
Auano_15531	0	0.00
Auano_15540	0	0.00
Auano_15549	0	0.00
Auano_15552	1	3.36	15-37
Auano_15554	0	0.00
Auano_15555	0	0.00
Auano_15577	0	0.00
Auano_15583	0	0.00
Auano_15589	0	0.00
Auano_15598	0	0.00
Auano_15607	3	7.14	15-37,50-67,90-112
Auano_15609	0	0.00
Auano_1561	0	0.00
Auano_15620	0	0.00
Auano_15622	0	0.00
Auano_15631	0	0.00
Auano_15639	0	0.00
Auano_15646	0	0.00
Auano_15674	0	0.00
Auano_15676	0	0.00
Auano_15678	0	0.00
Auano_15687	0	0.00
Auano_15689	0	0.00
Auano_15696	1	3.60	15-37
Auano_15704	0	0.00
Auano_15705	0	0.00
Auano_15708	0	0.00
Auano_15711	0	0.00
Auano_15727	0	0.00
Auano_15731	0	0.00
Auano_15739	0	0.00
Auano_15740	0	0.00
Auano_15750	0	0.00
Auano_15757	0	0.00
Auano_15768	0	0.00
Auano_15769	0	0.00
Auano_15778	0	0.00
Auano_15783	0	0.00
Auano_15788	0	0.00
Auano_15810	0	0.00
Auano_15816	0	0.00
Auano_15819	0	0.00
Auano_15827	0	0.00
Auano_15829	0	0.00
Auano_15834	0	0.00
Auano_15836	0	0.00
Auano_15837	0	0.00
Auano_15865	0	0.00
Auano_15875	0	0.00
Auano_15876	0	0.00
Auano_15877	0	0.00
Auano_15878	0	0.00
Auano_15891	0	0.00
Auano_15895	0	0.00
Auano_15900	0	0.00
Auano_15915	0	0.00
Auano_15917	0	0.00
Auano_15921	0	0.00
Auano_15931	0	0.00
Auano_15935	0	0.00
Auano_15939	0	0.00
Auano_15943	2	5.93	51-73,86-108
Auano_15951	0	0.00
Auano_15956	0	0.00
Auano_15960	0	0.00
Auano_15978	0	0.00
Auano_15979	0	0.00
Auano_15995	0	0.00
Auano_15998	0	0.00
Auano_16004	0	0.00
Auano_16008	0	0.00
Auano_16015	0	0.00
Auano_16025	0	0.00
Auano_16026	4	11.68	11-33,43-64,77-99,105-127
Auano_16033	0	0.00
Auano_16041	0	0.00
Auano_16046	0	0.00
Auano_16048	0	0.00
Auano_16055	0	0.00
Auano_16078	0	0.00
Auano_16091	0	0.00
Auano_16094	0	0.00
Auano_16096	0	0.00
Auano_16103	3	8.51	34-56,63-82,97-116
Auano_16104	3	8.45	42-61,65-87,100-119
Auano_16106	2	8.89	39-58,63-85
Auano_16110	0	0.00
Auano_16117	0	0.00
Auano_16121	0	0.00
Auano_16122	0	0.00
Auano_16132	0	0.00
Auano_16138	0	0.00
Auano_16146	0	0.00
Auano_16151	0	0.00
Auano_16160	0	0.00
Auano_16161	0	0.00
Auano_16169	0	0.00
Auano_16175	0	0.00
Auano_16182	0	0.00
Auano_16186	0	0.00
Auano_16188	0	0.00
Auano_16190	0	0.00
Auano_16196	0	0.00
Auano_16213	0	0.00
Auano_1622	0	0.00
Auano_16227	0	0.00
Auano_16234	0	0.00
Auano_16246	0	0.00
Auano_16248	0	0.00
Auano_16256	0	0.00
Auano_16257	3	8.82	33-55,86-108,112-131
Auano_16263	0	0.00
Auano_16264	1	3.81	65-87
Auano_16266	0	0.00
Auano_16268	0	0.00
Auano_16279	0	0.00
Auano_1628	0	0.00
Auano_16280	0	0.00
Auano_16283	0	0.00
Auano_16285	0	0.00
Auano_16288	4	10.32	5-22,43-65,75-97,135-154
Auano_16291	0	0.00
Auano_16296	0	0.00
Auano_16299	0	0.00
Auano_16302	0	0.00
Auano_16307	0	0.00
Auano_16315	3	9.09	26-48,80-102,112-131
Auano_16317	0	0.00
Auano_16327	0	0.00
Auano_16330	0	0.00
Auano_16333	0	0.00
Auano_16343	0	0.00
Auano_16344	0	0.00
Auano_16352	0	0.00
Auano_16357	0	0.00
Auano_16360	0	0.00
Auano_16362	0	0.00
Auano_16367	0	0.00
Auano_1637	0	0.00
Auano_16370	0	0.00
Auano_16372	0	0.00
Auano_16376	0	0.00
Auano_16386	0	0.00
Auano_16391	0	0.00
Auano_16398	0	0.00
Auano_16399	0	0.00
Auano_16400	0	0.00
Auano_16401	0	0.00
Auano_16416	0	0.00
Auano_16436	0	0.00
Auano_16440	0	0.00
Auano_16445	0	0.00
Auano_16452	0	0.00
Auano_16461	0	0.00
Auano_16464	0	0.00
Auano_16465	0	0.00
Auano_16471	0	0.00
Auano_1648	0	0.00
Auano_16480	0	0.00
Auano_16484	0	0.00
Auano_16490	0	0.00
Auano_16492	0	0.00
Auano_16500	0	0.00
Auano_16516	0	0.00
Auano_16528	0	0.00
Auano_16529	0	0.00
Auano_16535	1	3.20	31-53
Auano_16543	0	0.00
Auano_16546	0	0.00
Auano_16547	0	0.00
Auano_16553	0	0.00
Auano_16558	0	0.00
Auano_16566	0	0.00
Auano_16571	2	8.89	5-27,32-54
Auano_16575	0	0.00
Auano_16576	0	0.00
Auano_16577	0	0.00
Auano_16582	0	0.00
Auano_16583	0	0.00
Auano_16586	0	0.00
Auano_16590	0	0.00
Auano_16621	1	2.63	46-68
Auano_16631	0	0.00
Auano_16633	0	0.00
Auano_16650	0	0.00
Auano_16655	0	0.00
Auano_1666	0	0.00
Auano_16660	0	0.00
Auano_16670	0	0.00
Auano_16677	0	0.00
Auano_16680	0	0.00
Auano_16688	2	6.06	7-26,31-50
Auano_16709	0	0.00
Auano_16724	0	0.00
Auano_16737	0	0.00
Auano_1674	0	0.00
Auano_16743	0	0.00
Auano_16745	1	4.49	68-87
Auano_16747	0	0.00
Auano_16756	0	0.00
Auano_16761	3	11.76	13-35,40-59,71-93
Auano_16762	0	0.00
Auano_16767	0	0.00
Auano_16773	0	0.00
Auano_16774	0	0.00
Auano_16778	0	0.00
Auano_16784	0	0.00
Auano_16793	0	0.00
Auano_16801	0	0.00
Auano_16804	0	0.00
Auano_16812	0	0.00
Auano_16815	0	0.00
Auano_16819	0	0.00
Auano_16821	0	0.00
Auano_16823	0	0.00
Auano_16829	0	0.00
Auano_16832	1	3.67	15-34
Auano_16848	0	0.00
Auano_16866	0	0.00
Auano_16867	0	0.00
Auano_16873	0	0.00
Auano_16876	0	0.00
Auano_16878	0	0.00
Auano_16886	0	0.00
Auano_1689	0	0.00
Auano_16893	0	0.00
Auano_16894	0	0.00
Auano_16897	0	0.00
Auano_16902	2	6.15	13-32,56-78
Auano_16909	0	0.00
Auano_16915	3	12.37	5-27,48-67,71-93
Auano_16921	0	0.00
Auano_16925	0	0.00
Auano_16928	0	0.00
Auano_16930	0	0.00
Auano_16946	1	3.05	75-97
Auano_16948	0	0.00
Auano_16950	0	0.00
Auano_16951	3	9.38	32-54,64-83,104-126
Auano_16956	0	0.00
Auano_16970	0	0.00
Auano_16973	0	0.00
Auano_16978	0	0.00
Auano_16990	0	0.00
Auano_17005	0	0.00
Auano_17009	0	0.00
Auano_17018	0	0.00
Auano_17032	0	0.00
Auano_1704	8	7.36	5-27,34-56,85-107,235-254,269-291,310-332,342-364,377-399
Auano_17047	0	0.00
Auano_17050	0	0.00
Auano_17052	1	4.00	80-99
Auano_17056	0	0.00
Auano_17058	0	0.00
Auano_17062	0	0.00
Auano_17068	0	0.00
Auano_17073	0	0.00
Auano_17075	0	0.00
Auano_17078	0	0.00
Auano_17080	0	0.00
Auano_17100	0	0.00
Auano_17107	0	0.00
Auano_17115	0	0.00
Auano_17118	0	0.00
Auano_17128	0	0.00
Auano_1713	0	0.00
Auano_17140	0	0.00
Auano_17141	0	0.00
Auano_17150	0	0.00
Auano_1716	0	0.00
Auano_17164	0	0.00
Auano_1717	0	0.00
Auano_17170	0	0.00
Auano_17171	0	0.00
Auano_17179	0	0.00
Auano_17195	0	0.00
Auano_17197	0	0.00
Auano_17211	0	0.00
Auano_17217	0	0.00
Auano_17219	0	0.00
Auano_1722	0	0.00
Auano_17223	0	0.00
Auano_17224	0	0.00
Auano_17242	1	4.94	66-80
Auano_17250	0	0.00
Auano_17259	4	8.56	7-26,41-63,123-145,155-177
Auano_17267	0	0.00
Auano_17271	0	0.00
Auano_17290	0	0.00
Auano_17309	0	0.00
Auano_17310	0	0.00
Auano_17312	0	0.00
Auano_17315	0	0.00
Auano_17318	0	0.00
Auano_17325	0	0.00
Auano_17329	0	0.00
Auano_17331	0	0.00
Auano_17342	0	0.00
Auano_17360	0	0.00
Auano_17363	0	0.00
Auano_17366	0	0.00
Auano_17370	0	0.00
Auano_17375	0	0.00
Auano_17376	0	0.00
Auano_17377	0	0.00
Auano_1738	0	0.00
Auano_17384	0	0.00
Auano_17385	0	0.00
Auano_17386	0	0.00
Auano_17393	0	0.00
Auano_17394	0	0.00
Auano_17402	0	0.00
Auano_17413	0	0.00
Auano_17417	0	0.00
Auano_17437	0	0.00
Auano_17458	0	0.00
Auano_17462	1	4.76	60-82
Auano_17464	0	0.00
Auano_17468	0	0.00
Auano_17497	0	0.00
Auano_17503	0	0.00
Auano_17508	0	0.00
Auano_1751	0	0.00
Auano_17513	0	0.00
Auano_17524	0	0.00
Auano_17528	0	0.00
Auano_17531	0	0.00
Auano_17538	0	0.00
Auano_17545	0	0.00
Auano_17549	0	0.00
Auano_17564	0	0.00
Auano_17567	0	0.00
Auano_17570	0	0.00
Auano_17572	0	0.00
Auano_17573	0	0.00
Auano_17577	0	0.00
Auano_17580	0	0.00
Auano_17585	0	0.00
Auano_17601	0	0.00
Auano_17602	0	0.00
Auano_17606	0	0.00
Auano_17607	0	0.00
Auano_1761	0	0.00
Auano_17617	0	0.00
Auano_17647	0	0.00
Auano_17649	0	0.00
Auano_17657	1	4.76	59-81
Auano_17658	0	0.00
Auano_17669	0	0.00
Auano_1767	0	0.00
Auano_17670	0	0.00
Auano_17677	0	0.00
Auano_17678	0	0.00
Auano_17683	0	0.00
Auano_17686	0	0.00
Auano_17695	3	10.34	21-38,48-70,91-113
Auano_17697	1	5.97	43-65
Auano_17699	0	0.00
Auano_1770	0	0.00
Auano_17700	0	0.00
Auano_17701	0	0.00
Auano_17706	0	0.00
Auano_1771	0	0.00
Auano_17715	0	0.00
Auano_17718	0	0.00
Auano_17721	2	12.90	5-27,37-59
Auano_17728	0	0.00
Auano_17739	0	0.00
Auano_17741	2	9.20	20-42,64-86
Auano_17742	0	0.00
Auano_17746	0	0.00
Auano_17752	0	0.00
Auano_17754	0	0.00
Auano_17769	0	0.00
Auano_17773	0	0.00
Auano_17776	0	0.00
Auano_17777	0	0.00
Auano_17782	0	0.00
Auano_17788	0	0.00
Auano_17796	0	0.00
Auano_17811	0	0.00
Auano_17814	0	0.00
Auano_17821	0	0.00
Auano_17827	0	0.00
Auano_17832	0	0.00
Auano_17838	0	0.00
Auano_17839	0	0.00
Auano_17849	0	0.00
Auano_17852	0	0.00
Auano_17856	0	0.00
Auano_17857	0	0.00
Auano_17864	0	0.00
Auano_17865	0	0.00
Auano_17878	0	0.00
Auano_17881	0	0.00
Auano_17889	0	0.00
Auano_1789	0	0.00
Auano_17896	0	0.00
Auano_17897	0	0.00
Auano_17901	0	0.00
Auano_17903	0	0.00
Auano_17904	0	0.00
Auano_17908	0	0.00
Auano_17910	0	0.00
Auano_17911	0	0.00
Auano_17914	0	0.00
Auano_17929	2	10.53	13-32,47-66
Auano_17941	0	0.00
Auano_17948	0	0.00
Auano_17949	0	0.00
Auano_1796	0	0.00
Auano_17975	0	0.00
Auano_17981	0	0.00
Auano_17985	0	0.00
Auano_17987	0	0.00
Auano_17988	0	0.00
Auano_17992	0	0.00
Auano_17993	0	0.00
Auano_18022	0	0.00
Auano_18026	0	0.00
Auano_18035	0	0.00
Auano_18036	0	0.00
Auano_18037	0	0.00
Auano_18038	0	0.00
Auano_18047	0	0.00
Auano_18065	0	0.00
Auano_18078	0	0.00
Auano_18085	0	0.00
Auano_18086	2	9.20	7-29,64-86
Auano_18090	0	0.00
Auano_18098	0	0.00
Auano_18107	0	0.00
Auano_18112	0	0.00
Auano_18118	0	0.00
Auano_18120	0	0.00
Auano_18130	0	0.00
Auano_18133	0	0.00
Auano_18141	0	0.00
Auano_18161	0	0.00
Auano_18174	0	0.00
Auano_18178	0	0.00
Auano_1818	5	6.56	20-42,111-129,149-171,178-200,232-254
Auano_1821	0	0.00
Auano_1822	10	9.80	42-64,76-95,110-132,145-164,184-206,239-261,281-303,323-342,352-371,384-406
Auano_18222	0	0.00
Auano_18244	4	8.38	63-85,92-114,129-151,158-180
Auano_18285	0	0.00
Auano_18298	0	0.00
Auano_18312	0	0.00
Auano_18314	0	0.00
Auano_18328	0	0.00
Auano_18335	0	0.00
Auano_18340	0	0.00
Auano_18344	0	0.00
Auano_18349	7	9.76	4-21,40-62,77-99,111-133,148-165,185-207,217-236
Auano_1835	10	10.10	7-29,44-61,74-93,103-125,206-228,243-265,274-293,297-319,326-348,363-385
Auano_18360	0	0.00
Auano_18365	0	0.00
Auano_18372	1	1.49	241-263
Auano_18373	0	0.00
Auano_18376	0	0.00
Auano_18383	0	0.00
Auano_18385	1	2.29	5-27
Auano_18387	0	0.00
Auano_18389	0	0.00
Auano_18391	0	0.00
Auano_18401	0	0.00
Auano_18403	0	0.00
Auano_18406	0	0.00
Auano_18419	1	1.59	7-29
Auano_18430	0	0.00
Auano_18432	0	0.00
Auano_18435	6	8.79	24-46,61-80,101-123,138-157,196-218,233-255
Auano_18438	0	0.00
Auano_18442	6	9.16	5-22,42-64,122-144,165-187,202-219,231-253
Auano_18463	11	9.65	29-51,63-85,118-137,144-166,190-212,225-247,262-284,297-314,319-338,345-367,396-418
Auano_18466	0	0.00
Auano_18470	0	0.00
Auano_18478	4	6.61	88-110,146-168,188-210,215-237
Auano_18481	0	0.00
Auano_18483	0	0.00
Auano_18489	0	0.00
Auano_18502	0	0.00
Auano_18505	0	0.00
Auano_18509	0	0.00
Auano_18516	0	0.00
Auano_18559	0	0.00
Auano_18563	0	0.00
Auano_18573	2	12.90	10-27,39-61
Auano_18580	6	4.55	25-47,108-130,135-157,178-200,254-276,283-305
Auano_18589	0	0.00
Auano_18592	0	0.00
Auano_18595	0	0.00
Auano_18609	0	0.00
Auano_18611	0	0.00
Auano_18629	1	2.74	5-24
Auano_18632	0	0.00
Auano_18647	0	0.00
Auano_18663	0	0.00
Auano_18664	0	0.00
Auano_18666	0	0.00
Auano_18668	0	0.00
Auano_18669	0	0.00
Auano_18676	0	0.00
Auano_18687	0	0.00
Auano_18711	0	0.00
Auano_18713	0	0.00
Auano_18724	0	0.00
Auano_18727	0	0.00
Auano_18740	0	0.00
Auano_18748	0	0.00
Auano_1875	0	0.00
Auano_18768	0	0.00
Auano_18770	0	0.00
Auano_18774	0	0.00
Auano_18778	0	0.00
Auano_18779	0	0.00
Auano_18780	0	0.00
Auano_18785	0	0.00
Auano_18789	0	0.00
Auano_18800	0	0.00
Auano_18821	0	0.00
Auano_1883	0	0.00
Auano_18834	0	0.00
Auano_18852	0	0.00
Auano_18863	0	0.00
Auano_18873	0	0.00
Auano_18874	0	0.00
Auano_18886	0	0.00
Auano_18887	4	5.18	13-35,82-104,150-172,187-209
Auano_18888	0	0.00
Auano_18912	0	0.00
Auano_18914	0	0.00
Auano_18917	0	0.00
Auano_18921	2	9.30	28-50,62-84
Auano_18923	0	0.00
Auano_18924	0	0.00
Auano_18927	0	0.00
Auano_18929	0	0.00
Auano_18932	0	0.00
Auano_18940	0	0.00
Auano_1895	4	4.08	44-66,107-129,160-179,189-211
Auano_18954	0	0.00
Auano_18955	0	0.00
Auano_18958	0	0.00
Auano_18967	0	0.00
Auano_18981	0	0.00
Auano_18982	0	0.00
Auano_18992	0	0.00
Auano_19006	0	0.00
Auano_19007	0	0.00
Auano_19010	0	0.00
Auano_19015	4	10.53	34-56,71-93,100-119,129-151
Auano_19030	0	0.00
Auano_19032	1	0.57	7-26
Auano_19034	0	0.00
Auano_19038	0	0.00
Auano_19042	0	0.00
Auano_19051	0	0.00
Auano_19053	0	0.00
Auano_19073	2	4.57	94-116,136-158
Auano_19080	4	4.43	20-39,54-76,217-239,254-276
Auano_19081	0	0.00
Auano_19085	0	0.00
Auano_19103	0	0.00
Auano_19109	0	0.00
Auano_19112	0	0.00
Auano_19125	0	0.00
Auano_1914	11	9.52	43-65,77-96,111-133,145-167,182-204,259-281,291-313,320-342,357-379,392-414,424-446
Auano_19143	0	0.00
Auano_19147	0	0.00
Auano_19161	5	1.98	291-310,330-352,813-835,878-900,967-989
Auano_19162	0	0.00
Auano_19173	0	0.00
Auano_19187	0	0.00
Auano_19189	2	4.68	66-88,140-159
Auano_19193	0	0.00
Auano_19207	0	0.00
Auano_19213	0	0.00
Auano_19231	0	0.00
Auano_19233	0	0.00
Auano_19240	0	0.00
Auano_19250	0	0.00
Auano_19265	0	0.00
Auano_1928	0	0.00
Auano_19281	0	0.00
Auano_19287	0	0.00
Auano_19295	0	0.00
Auano_1930	0	0.00
Auano_19300	0	0.00
Auano_19329	0	0.00
Auano_19341	0	0.00
Auano_19346	0	0.00
Auano_19347	0	0.00
Auano_19358	0	0.00
Auano_19370	0	0.00
Auano_19377	0	0.00
Auano_19379	0	0.00
Auano_19380	0	0.00
Auano_19388	0	0.00
Auano_19390	0	0.00
Auano_19403	0	0.00
Auano_19411	0	0.00
Auano_19413	0	0.00
Auano_19422	0	0.00
Auano_19424	0	0.00
Auano_19426	0	0.00
Auano_19467	0	0.00
Auano_19481	0	0.00
Auano_19500	0	0.00
Auano_19504	0	0.00
Auano_19506	0	0.00
Auano_19509	0	0.00
Auano_19510	0	0.00
Auano_19513	0	0.00
Auano_19517	0	0.00
Auano_19518	0	0.00
Auano_19522	0	0.00
Auano_19529	0	0.00
Auano_19538	0	0.00
Auano_19545	8	7.00	57-79,113-135,190-212,241-263,276-298,375-394,399-421,434-456
Auano_19548	0	0.00
Auano_19561	0	0.00
Auano_19564	1	1.24	297-319
Auano_19568	0	0.00
Auano_1957	0	0.00
Auano_19572	0	0.00
Auano_19576	0	0.00
Auano_19581	0	0.00
Auano_19587	0	0.00
Auano_19589	0	0.00
Auano_19592	0	0.00
Auano_19598	0	0.00
Auano_19604	0	0.00
Auano_19609	0	0.00
Auano_19610	0	0.00
Auano_19616	0	0.00
Auano_19620	0	0.00
Auano_19622	2	2.96	12-31,46-68
Auano_19628	0	0.00
Auano_19631	0	0.00
Auano_19633	0	0.00
Auano_1964	9	10.03	7-24,34-56,77-99,114-136,143-165,185-207,220-242,262-284,323-345
Auano_19641	0	0.00
Auano_19645	0	0.00
Auano_1966	0	0.00
Auano_19666	0	0.00
Auano_19673	0	0.00
Auano_19681	0	0.00
Auano_19692	0	0.00
Auano_19704	0	0.00
Auano_19710	0	0.00
Auano_19712	0	0.00
Auano_19726	0	0.00
Auano_19728	0	0.00
Auano_19739	0	0.00
Auano_19744	7	7.80	46-65,78-100,115-137,225-244,264-286,293-315,325-344
Auano_19746	0	0.00
Auano_19747	0	0.00
Auano_19755	0	0.00
Auano_19765	0	0.00
Auano_19770	0	0.00
Auano_19771	0	0.00
Auano_19775	0	0.00
Auano_19802	0	0.00
Auano_19812	0	0.00
Auano_19820	0	0.00
Auano_19832	0	0.00
Auano_19845	0	0.00
Auano_19850	0	0.00
Auano_19864	0	0.00
Auano_19873	0	0.00
Auano_19876	0	0.00
Auano_19883	0	0.00
Auano_19887	0	0.00
Auano_19888	0	0.00
Auano_19894	13	9.61	19-41,48-70,85-102,115-137,152-174,181-203,226-248,261-278,282-299,312-334,344-366,379-396,411-433
Auano_19895	0	0.00
Auano_19900	0	0.00
Auano_19907	0	0.00
Auano_19909	0	0.00
Auano_19914	0	0.00
Auano_19915	0	0.00
Auano_19916	0	0.00
Auano_19920	5	8.23	36-58,62-84,101-118,170-192,199-221
Auano_19925	0	0.00
Auano_19929	0	0.00
Auano_19938	0	0.00
Auano_19942	0	0.00
Auano_19943	0	0.00
Auano_19947	0	0.00
Auano_1996	0	0.00
Auano_19966	0	0.00
Auano_19973	0	0.00
Auano_19981	0	0.00
Auano_19997	0	0.00
Auano_200	0	0.00
Auano_20001	12	3.83	13-35,58-80,134-156,160-179,232-254,298-320,680-702,722-744,801-823,828-850,905-927,942-964
Auano_20025	0	0.00
Auano_20031	0	0.00
Auano_20037	0	0.00
Auano_20040	0	0.00
Auano_20041	0	0.00
Auano_20043	0	0.00
Auano_20044	0	0.00
Auano_20050	0	0.00
Auano_20051	0	0.00
Auano_20061	0	0.00
Auano_20069	0	0.00
Auano_20079	0	0.00
Auano_20091	0	0.00
Auano_20103	0	0.00
Auano_20106	0	0.00
Auano_20121	0	0.00
Auano_2013	0	0.00
Auano_20155	0	0.00
Auano_20163	0	0.00
Auano_20164	0	0.00
Auano_20166	0	0.00
Auano_20168	0	0.00
Auano_20180	0	0.00
Auano_20181	0	0.00
Auano_20184	6	5.58	13-35,55-77,98-117,127-146,280-302,378-400
Auano_20205	1	1.80	188-210
Auano_20206	5	8.93	12-34,49-71,83-105,170-192,199-221
Auano_20216	0	0.00
Auano_20218	0	0.00
Auano_20224	0	0.00
Auano_20231	0	0.00
Auano_20235	3	3.73	27-49,195-217,237-254
Auano_20236	0	0.00
Auano_20237	0	0.00
Auano_20238	1	1.97	94-116
Auano_20254	0	0.00
Auano_20258	0	0.00
Auano_20259	3	2.55	20-42,161-183,250-272
Auano_20265	0	0.00
Auano_20268	8	2.80	173-195,210-232,391-413,428-450,898-920,977-999,1057-1076,1091-1113
Auano_20277	0	0.00
Auano_20280	0	0.00
Auano_20283	0	0.00
Auano_20291	0	0.00
Auano_20293	0	0.00
Auano_20306	0	0.00
Auano_20331	0	0.00
Auano_20334	0	0.00
Auano_20337	0	0.00
Auano_20340	6	7.45	95-117,132-154,161-183,198-220,247-269,298-320
Auano_20345	0	0.00
Auano_20350	0	0.00
Auano_20352	0	0.00
Auano_20361	0	0.00
Auano_20370	0	0.00
Auano_20371	0	0.00
Auano_20379	0	0.00
Auano_20383	0	0.00
Auano_2040	0	0.00
Auano_20412	0	0.00
Auano_20418	0	0.00
Auano_20439	0	0.00
Auano_20443	3	4.20	15-37,118-140,164-186
Auano_20447	0	0.00
Auano_20459	0	0.00
Auano_20460	0	0.00
Auano_20462	8	7.71	5-27,42-64,93-115,119-141,148-170,220-239,259-281,296-318
Auano_20469	0	0.00
Auano_20477	0	0.00
Auano_20486	0	0.00
Auano_20488	0	0.00
Auano_20492	0	0.00
Auano_20493	0	0.00
Auano_20495	0	0.00
Auano_20496	1	1.93	166-188
Auano_205	0	0.00
Auano_20502	1	3.13	47-69
Auano_20508	0	0.00
Auano_20530	0	0.00
Auano_20539	0	0.00
Auano_20543	0	0.00
Auano_20552	0	0.00
Auano_20559	0	0.00
Auano_20560	0	0.00
Auano_20561	0	0.00
Auano_20567	0	0.00
Auano_20568	0	0.00
Auano_2057	0	0.00
Auano_20571	0	0.00
Auano_20573	0	0.00
Auano_20577	11	10.19	28-50,60-82,110-132,147-169,176-197,217-239,251-273,293-310,352-374,378-400,412-431
Auano_20579	0	0.00
Auano_20581	0	0.00
Auano_20614	2	2.79	47-69,94-111
Auano_20630	0	0.00
Auano_20632	0	0.00
Auano_20636	0	0.00
Auano_20639	0	0.00
Auano_2065	0	0.00
Auano_20672	0	0.00
Auano_20673	0	0.00
Auano_20677	0	0.00
Auano_20690	0	0.00
Auano_20698	0	0.00
Auano_20700	0	0.00
Auano_20702	0	0.00
Auano_20714	0	0.00
Auano_20717	0	0.00
Auano_20729	0	0.00
Auano_20733	0	0.00
Auano_20734	0	0.00
Auano_20741	0	0.00
Auano_20744	1	1.12	179-196
Auano_20752	0	0.00
Auano_20758	0	0.00
Auano_20770	0	0.00
Auano_20775	0	0.00
Auano_20785	0	0.00
Auano_20787	0	0.00
Auano_20791	0	0.00
Auano_20797	0	0.00
Auano_20802	0	0.00
Auano_20811	0	0.00
Auano_20812	0	0.00
Auano_20814	0	0.00
Auano_20828	0	0.00
Auano_20831	0	0.00
Auano_20832	0	0.00
Auano_20838	0	0.00
Auano_20854	1	2.41	131-150
Auano_20855	0	0.00
Auano_20863	0	0.00
Auano_20866	0	0.00
Auano_20867	0	0.00
Auano_20870	0	0.00
Auano_20871	2	1.06	19-41,73-95
Auano_20875	0	0.00
Auano_20884	0	0.00
Auano_20889	0	0.00
Auano_20898	0	0.00
Auano_20899	0	0.00
Auano_2090	0	0.00
Auano_20912	8	8.91	19-41,61-80,145-162,172-194,215-237,252-271,278-300,305-324
Auano_20923	0	0.00
Auano_20929	0	0.00
Auano_2093	0	0.00
Auano_2094	0	0.00
Auano_20948	0	0.00
Auano_20953	0	0.00
Auano_20955	0	0.00
Auano_20956	0	0.00
Auano_20958	1	2.31	39-61
Auano_20969	0	0.00
Auano_20970	0	0.00
Auano_20990	0	0.00
Auano_21006	0	0.00
Auano_21010	0	0.00
Auano_21033	0	0.00
Auano_21037	0	0.00
Auano_21046	0	0.00
Auano_2105	0	0.00
Auano_21060	0	0.00
Auano_21062	0	0.00
Auano_21065	0	0.00
Auano_21068	0	0.00
Auano_21086	0	0.00
Auano_21097	0	0.00
Auano_21107	0	0.00
Auano_21109	3	5.36	23-45,113-135,145-162
Auano_21113	0	0.00
Auano_21121	0	0.00
Auano_21131	0	0.00
Auano_21140	0	0.00
Auano_21145	0	0.00
Auano_21146	0	0.00
Auano_21160	0	0.00
Auano_21177	0	0.00
Auano_21199	0	0.00
Auano_21207	0	0.00
Auano_21219	0	0.00
Auano_21220	0	0.00
Auano_21222	0	0.00
Auano_21223	0	0.00
Auano_21261	0	0.00
Auano_21262	0	0.00
Auano_21269	0	0.00
Auano_21273	0	0.00
Auano_21274	0	0.00
Auano_21277	0	0.00
Auano_21287	0	0.00
Auano_21288	0	0.00
Auano_21291	0	0.00
Auano_21303	0	0.00
Auano_21311	0	0.00
Auano_21315	0	0.00
Auano_2132	4	3.97	112-134,210-232,253-275,279-301
Auano_21320	0	0.00
Auano_21325	0	0.00
Auano_21342	0	0.00
Auano_21350	0	0.00
Auano_21353	0	0.00
Auano_21357	7	4.91	68-90,105-124,181-203,271-289,370-392,423-445,458-480
Auano_21376	0	0.00
Auano_21380	0	0.00
Auano_21394	0	0.00
Auano_21400	0	0.00
Auano_21408	0	0.00
Auano_21412	10	9.24	4-21,63-85,100-119,126-148,152-171,213-235,250-272,285-304,309-331,362-384
Auano_21418	0	0.00
Auano_21424	0	0.00
Auano_21458	0	0.00
Auano_21477	0	0.00
Auano_21478	0	0.00
Auano_21481	0	0.00
Auano_21483	0	0.00
Auano_21485	0	0.00
Auano_21487	0	0.00
Auano_21490	0	0.00
Auano_21491	0	0.00
Auano_21497	0	0.00
Auano_21499	0	0.00
Auano_21507	0	0.00
Auano_21512	6	8.00	53-75,79-101,108-125,140-159,247-269,274-291
Auano_21514	0	0.00
Auano_21516	0	0.00
Auano_21520	0	0.00
Auano_21524	1	1.48	4-21
Auano_2155	0	0.00
Auano_21551	0	0.00
Auano_21559	0	0.00
Auano_21560	0	0.00
Auano_21587	0	0.00
Auano_21590	0	0.00
Auano_21597	0	0.00
Auano_21604	0	0.00
Auano_21606	1	5.48	48-67
Auano_21609	0	0.00
Auano_21633	0	0.00
Auano_21676	0	0.00
Auano_2169	0	0.00
Auano_21695	0	0.00
Auano_21703	0	0.00
Auano_21710	0	0.00
Auano_21714	0	0.00
Auano_21720	0	0.00
Auano_21732	0	0.00
Auano_21736	0	0.00
Auano_21746	0	0.00
Auano_21755	0	0.00
Auano_21759	0	0.00
Auano_21763	0	0.00
Auano_21771	0	0.00
Auano_21779	0	0.00
Auano_2178	0	0.00
Auano_21780	0	0.00
Auano_21789	0	0.00
Auano_21790	0	0.00
Auano_21798	0	0.00
Auano_21799	0	0.00
Auano_21801	0	0.00
Auano_21803	0	0.00
Auano_2181	0	0.00
Auano_21818	0	0.00
Auano_21819	0	0.00
Auano_21828	0	0.00
Auano_21835	0	0.00
Auano_2184	0	0.00
Auano_21841	0	0.00
Auano_21842	0	0.00
Auano_2185	8	8.31	17-34,39-61,68-90,94-116,137-159,164-186,300-322,337-356
Auano_21854	0	0.00
Auano_21856	0	0.00
Auano_2187	0	0.00
Auano_21872	0	0.00
Auano_21877	13	4.01	423-445,457-479,489-511,532-549,554-576,619-641,1022-1044,1064-1086,1106-1128,1141-1163,1173-1192,1199-1221,1271-1293
Auano_21881	0	0.00
Auano_21886	0	0.00
Auano_2189	0	0.00
Auano_21898	0	0.00
Auano_21900	0	0.00
Auano_21914	0	0.00
Auano_21920	0	0.00
Auano_21921	0	0.00
Auano_21923	0	0.00
Auano_2193	0	0.00
Auano_21935	0	0.00
Auano_21939	0	0.00
Auano_21944	0	0.00
Auano_21947	0	0.00
Auano_21951	5	10.42	54-71,78-100,110-132,139-161,171-190
Auano_21953	0	0.00
Auano_21962	0	0.00
Auano_21964	0	0.00
Auano_21967	0	0.00
Auano_21970	0	0.00
Auano_21972	0	0.00
Auano_21992	0	0.00
Auano_21998	0	0.00
Auano_220	0	0.00
Auano_2200	0	0.00
Auano_22001	0	0.00
Auano_22021	0	0.00
Auano_22029	0	0.00
Auano_22034	2	0.96	134-153,197-219
Auano_22037	0	0.00
Auano_22040	0	0.00
Auano_22043	1	0.71	258-280
Auano_22046	0	0.00
Auano_22047	0	0.00
Auano_22049	0	0.00
Auano_22056	0	0.00
Auano_22058	0	0.00
Auano_22059	0	0.00
Auano_22062	0	0.00
Auano_22066	0	0.00
Auano_22067	0	0.00
Auano_22068	0	0.00
Auano_22069	0	0.00
Auano_22083	0	0.00
Auano_22094	0	0.00
Auano_22105	0	0.00
Auano_22111	0	0.00
Auano_22116	0	0.00
Auano_22120	0	0.00
Auano_22129	0	0.00
Auano_2213	0	0.00
Auano_22136	0	0.00
Auano_22165	0	0.00
Auano_22169	0	0.00
Auano_22177	0	0.00
Auano_22180	0	0.00
Auano_22182	0	0.00
Auano_22183	0	0.00
Auano_22188	0	0.00
Auano_22189	0	0.00
Auano_22191	0	0.00
Auano_22193	0	0.00
Auano_22203	0	0.00
Auano_22206	0	0.00
Auano_22241	0	0.00
Auano_22249	0	0.00
Auano_22252	0	0.00
Auano_22258	0	0.00
Auano_22269	0	0.00
Auano_2228	0	0.00
Auano_22280	2	1.24	4-23,58-80
Auano_22290	0	0.00
Auano_22298	0	0.00
Auano_22299	0	0.00
Auano_22311	0	0.00
Auano_22327	0	0.00
Auano_22328	0	0.00
Auano_22331	0	0.00
Auano_22332	0	0.00
Auano_22340	0	0.00
Auano_22348	0	0.00
Auano_22351	0	0.00
Auano_22353	0	0.00
Auano_22354	0	0.00
Auano_22356	0	0.00
Auano_22357	0	0.00
Auano_22358	0	0.00
Auano_22362	0	0.00
Auano_22374	0	0.00
Auano_22375	0	0.00
Auano_22386	0	0.00
Auano_22416	0	0.00
Auano_22417	0	0.00
Auano_22426	5	8.23	42-64,79-101,114-136,151-173,180-202
Auano_22441	0	0.00
Auano_2245	12	11.29	5-22,37-59,72-89,93-115,127-149,159-176,231-253,263-285,298-317,332-354,367-389,394-416
Auano_22474	0	0.00
Auano_22479	0	0.00
Auano_22487	0	0.00
Auano_22488	0	0.00
Auano_22498	0	0.00
Auano_22501	0	0.00
Auano_22507	0	0.00
Auano_22512	0	0.00
Auano_22513	0	0.00
Auano_22516	0	0.00
Auano_22518	0	0.00
Auano_22521	9	5.01	21-41,61-78,91-113,202-224,237-259,279-301,326-348,363-385,398-420
Auano_22539	0	0.00
Auano_22544	0	0.00
Auano_22552	0	0.00
Auano_22559	0	0.00
Auano_22562	0	0.00
Auano_22563	2	6.45	4-26,90-112
Auano_22564	0	0.00
Auano_22572	0	0.00
Auano_22578	0	0.00
Auano_22605	0	0.00
Auano_22613	0	0.00
Auano_22615	9	10.08	38-55,70-92,105-122,132-151,158-175,180-202,214-236,256-275,282-304
Auano_22616	0	0.00
Auano_2262	0	0.00
Auano_22626	0	0.00
Auano_22631	0	0.00
Auano_22633	0	0.00
Auano_22645	0	0.00
Auano_22652	0	0.00
Auano_22657	0	0.00
Auano_22659	0	0.00
Auano_2266	0	0.00
Auano_22691	0	0.00
Auano_2270	0	0.00
Auano_22705	0	0.00
Auano_22710	0	0.00
Auano_22720	0	0.00
Auano_22728	0	0.00
Auano_22734	0	0.00
Auano_22749	0	0.00
Auano_22759	0	0.00
Auano_22764	0	0.00
Auano_22773	0	0.00
Auano_22796	0	0.00
Auano_22798	0	0.00
Auano_2280	0	0.00
Auano_22805	0	0.00
Auano_22806	0	0.00
Auano_22815	0	0.00
Auano_22824	0	0.00
Auano_22846	0	0.00
Auano_22848	0	0.00
Auano_22852	0	0.00
Auano_22865	0	0.00
Auano_22870	0	0.00
Auano_22875	3	5.38	35-57,61-80,198-217
Auano_22889	0	0.00
Auano_22914	0	0.00
Auano_22926	0	0.00
Auano_22930	0	0.00
Auano_22932	0	0.00
Auano_22946	0	0.00
Auano_22949	0	0.00
Auano_2295	0	0.00
Auano_22951	0	0.00
Auano_22961	0	0.00
Auano_22962	1	0.96	21-43
Auano_22965	0	0.00
Auano_22969	0	0.00
Auano_22979	0	0.00
Auano_2298	0	0.00
Auano_22987	0	0.00
Auano_22988	0	0.00
Auano_22992	0	0.00
Auano_2300	0	0.00
Auano_23002	4	4.56	94-113,145-167,226-245,250-272
Auano_23003	0	0.00
Auano_23013	0	0.00
Auano_23014	0	0.00
Auano_23026	0	0.00
Auano_23034	0	0.00
Auano_23035	0	0.00
Auano_23037	0	0.00
Auano_23039	0	0.00
Auano_23050	0	0.00
Auano_23053	0	0.00
Auano_23056	0	0.00
Auano_23064	0	0.00
Auano_2307	0	0.00
Auano_23074	0	0.00
Auano_23083	0	0.00
Auano_23087	0	0.00
Auano_23090	0	0.00
Auano_23096	0	0.00
Auano_231	0	0.00
Auano_23104	0	0.00
Auano_23105	0	0.00
Auano_2311	5	6.41	157-179,200-222,232-254,261-283,288-305
Auano_23116	0	0.00
Auano_23121	0	0.00
Auano_23137	0	0.00
Auano_2314	0	0.00
Auano_23143	0	0.00
Auano_23158	0	0.00
Auano_23177	0	0.00
Auano_23206	0	0.00
Auano_23211	0	0.00
Auano_23222	1	0.71	192-214
Auano_2324	0	0.00
Auano_23241	0	0.00
Auano_23252	0	0.00
Auano_23254	0	0.00
Auano_23258	0	0.00
Auano_23262	0	0.00
Auano_23269	0	0.00
Auano_23275	0	0.00
Auano_23276	0	0.00
Auano_23282	0	0.00
Auano_23294	0	0.00
Auano_2330	0	0.00
Auano_23303	0	0.00
Auano_23304	0	0.00
Auano_23305	0	0.00
Auano_23309	0	0.00
Auano_23319	0	0.00
Auano_23338	0	0.00
Auano_23341	0	0.00
Auano_23344	0	0.00
Auano_23345	0	0.00
Auano_23346	0	0.00
Auano_23356	0	0.00
Auano_23360	0	0.00
Auano_23365	0	0.00
Auano_23373	0	0.00
Auano_23375	0	0.00
Auano_23381	0	0.00
Auano_2339	0	0.00
Auano_23390	0	0.00
Auano_23403	0	0.00
Auano_23404	6	8.22	42-64,69-91,111-133,148-170,183-205,220-239
Auano_23434	0	0.00
Auano_23438	2	9.30	4-26,68-85
Auano_23445	0	0.00
Auano_23449	0	0.00
Auano_23458	0	0.00
Auano_23464	0	0.00
Auano_23472	0	0.00
Auano_23476	0	0.00
Auano_23507	0	0.00
Auano_23508	0	0.00
Auano_23509	0	0.00
Auano_23512	6	8.11	7-24,39-61,130-147,185-207,214-236,272-294
Auano_23515	0	0.00
Auano_23523	0	0.00
Auano_23531	0	0.00
Auano_23536	2	1.65	19-41,48-70
Auano_23554	0	0.00
Auano_23563	0	0.00
Auano_23570	0	0.00
Auano_23571	0	0.00
Auano_23580	0	0.00
Auano_23587	0	0.00
Auano_2359	0	0.00
Auano_23593	0	0.00
Auano_2360	0	0.00
Auano_23601	0	0.00
Auano_23610	0	0.00
Auano_23618	0	0.00
Auano_23619	0	0.00
Auano_23622	0	0.00
Auano_23630	0	0.00
Auano_23649	0	0.00
Auano_23653	1	0.65	5-24
Auano_23667	0	0.00
Auano_23670	0	0.00
Auano_23682	0	0.00
Auano_23690	5	9.09	7-29,33-52,133-152,167-186,193-212
Auano_23692	0	0.00
Auano_23702	0	0.00
Auano_2371	4	4.53	11-33,43-65,221-240,255-277
Auano_23712	0	0.00
Auano_23716	0	0.00
Auano_23725	0	0.00
Auano_2373	0	0.00
Auano_23737	0	0.00
Auano_23748	0	0.00
Auano_23750	0	0.00
Auano_23760	0	0.00
Auano_23763	0	0.00
Auano_23768	0	0.00
Auano_23772	0	0.00
Auano_23780	9	5.61	279-301,342-364,379-401,414-436,446-468,505-527,532-554,567-589,609-631
Auano_23783	0	0.00
Auano_23786	0	0.00
Auano_23787	0	0.00
Auano_2379	2	2.29	293-315,327-349
Auano_23795	0	0.00
Auano_23808	0	0.00
Auano_23822	0	0.00
Auano_23825	0	0.00
Auano_23826	0	0.00
Auano_23831	0	0.00
Auano_23843	0	0.00
Auano_23845	0	0.00
Auano_23847	0	0.00
Auano_23855	0	0.00
Auano_23860	0	0.00
Auano_23874	0	0.00
Auano_23882	0	0.00
Auano_23897	0	0.00
Auano_23899	0	0.00
Auano_23900	0	0.00
Auano_23904	0	0.00
Auano_23914	0	0.00
Auano_23917	0	0.00
Auano_23922	0	0.00
Auano_23934	8	8.67	37-56,66-88,101-123,128-150,155-177,192-211,224-246,261-280
Auano_23936	0	0.00
Auano_23943	0	0.00
Auano_23946	0	0.00
Auano_23948	0	0.00
Auano_23949	6	9.96	40-62,77-99,106-125,131-153,165-187,192-214
Auano_23951	0	0.00
Auano_23960	0	0.00
Auano_23965	0	0.00
Auano_23968	0	0.00
Auano_23976	9	10.20	58-75,87-109,124-146,158-180,195-217,229-251,266-288,301-323,329-348
Auano_23994	0	0.00
Auano_24007	0	0.00
Auano_24010	0	0.00
Auano_24012	0	0.00
Auano_24013	1	1.78	200-222
Auano_24016	0	0.00
Auano_24022	0	0.00
Auano_24035	0	0.00
Auano_24042	0	0.00
Auano_24050	0	0.00
Auano_24053	0	0.00
Auano_24056	0	0.00
Auano_24064	3	1.97	5-27,47-69,122-144
Auano_24073	0	0.00
Auano_24084	0	0.00
Auano_24092	0	0.00
Auano_24094	0	0.00
Auano_24113	0	0.00
Auano_24119	0	0.00
Auano_24120	0	0.00
Auano_24123	3	1.57	60-79,122-144,177-199
Auano_24129	0	0.00
Auano_2413	0	0.00
Auano_24131	0	0.00
Auano_24138	0	0.00
Auano_24142	0	0.00
Auano_24144	0	0.00
Auano_24147	0	0.00
Auano_24154	0	0.00
Auano_2416	0	0.00
Auano_24160	0	0.00
Auano_24163	0	0.00
Auano_24165	0	0.00
Auano_24172	0	0.00
Auano_24176	0	0.00
Auano_24178	0	0.00
Auano_24188	0	0.00
Auano_24196	0	0.00
Auano_24204	0	0.00
Auano_24227	0	0.00
Auano_24239	0	0.00
Auano_24242	0	0.00
Auano_24245	0	0.00
Auano_24247	0	0.00
Auano_24262	0	0.00
Auano_24264	0	0.00
Auano_24297	1	3.13	33-55
Auano_24301	0	0.00
Auano_24304	0	0.00
Auano_24305	3	4.32	187-209,219-238,250-272
Auano_24309	0	0.00
Auano_24312	0	0.00
Auano_24316	2	3.69	4-26,137-159
Auano_24327	0	0.00
Auano_24350	0	0.00
Auano_24359	0	0.00
Auano_24362	0	0.00
Auano_24370	0	0.00
Auano_24373	0	0.00
Auano_2438	0	0.00
Auano_24389	0	0.00
Auano_24395	0	0.00
Auano_24398	0	0.00
Auano_24403	0	0.00
Auano_24404	0	0.00
Auano_24425	0	0.00
Auano_2443	0	0.00
Auano_24430	7	6.62	91-113,133-155,170-192,199-221,252-274,286-308,328-350
Auano_24431	0	0.00
Auano_24433	0	0.00
Auano_24439	0	0.00
Auano_24442	0	0.00
Auano_24448	0	0.00
Auano_24462	0	0.00
Auano_24463	0	0.00
Auano_24467	3	2.91	81-103,180-199,243-265
Auano_2447	0	0.00
Auano_24476	5	9.17	20-42,49-70,90-112,119-141,146-168
Auano_24506	0	0.00
Auano_24517	0	0.00
Auano_24518	0	0.00
Auano_24520	3	4.53	15-37,109-131,163-185
Auano_24528	0	0.00
Auano_24553	0	0.00
Auano_24555	0	0.00
Auano_2456	0	0.00
Auano_24561	0	0.00
Auano_24572	0	0.00
Auano_24579	0	0.00
Auano_24586	0	0.00
Auano_24590	0	0.00
Auano_24591	0	0.00
Auano_24596	0	0.00
Auano_24616	0	0.00
[truncated: 237,748 more rows]
