# Supplementary material for: In Silico Analysis of Correlations between Protein Disorder and Post-Translational Modifications in Algae
Source: Int J Mol Sci. 2015 Aug 20;16(8):19812–35. doi: 10.3390/ijms160819812 (PMC4581327; doi:10.3390/ijms160819812)
Supplement: Supplementary file 1 [file ijms-16-19812-s001.zip › Supplementary_data/_note.txt]

The supplementary data is the information we generated in this study for correlations between protein disorder and post-translational modifications in algae.

All the files are tabular forms and the 1st column in each file is a protein ID as a primary key.
